# Supplementary material for: ARSDA: A New Approach for Storing, Transmitting and Analyzing Transcriptomic Data
Source: G3 (Bethesda). 2017 Oct 27;7(12):3839–48. doi: 10.1534/g3.117.300271 (PMC5714481; doi:10.1534/g3.117.300271)
Supplement: Supplementary file 1 [file 3839FileS1.txt]

Gene                     SeqLen       Count    Count/Kb        FPKM
b0001|190_255                66      76.000    1151.515     389.894
b0002|337_2799             2463    2963.000    1203.004     407.328
b0003|2801_3733             933    1121.000    1201.501     406.819
b0004|3734_5020            1287    1782.000    1384.615     468.820
b0005|5234_5530             297      97.000     326.599     110.584
b0006|C5683_6459            777     113.000     145.431      49.242
b0007|C6529_7959           1431     143.000      99.930      33.836
b0008|8238_9191             954    1561.000    1636.268     554.028
b0009|9306_9893             588     289.000     491.497     166.417
b0010|C9928_10494           567     100.000     176.367      59.716
b0011|C10643_11356          714      13.000      18.207       6.165
b0013|C11382_11786          405       2.000       4.938       1.672
b0014|12163_14079          1917    6863.000    3580.073    1212.186
b0015|14168_15298          1131    1671.000    1477.454     500.255
b0016|15445_16557          1113     584.000     524.708     177.662
b0018|C16751_16960          210      20.000      95.238      32.247
b4412|C16751_16903          153       6.000      39.216      13.278
b0019|17489_18655          1167     518.000     443.873     150.292
b0020|18715_19620           906     259.000     285.872      96.794
b0021|C19811_20314          504      32.219      63.928      21.645
b0022|C20233_20508          276      27.451      99.459      33.676
b0023|C20815_21078          264    3420.000   12954.545    4386.311
b0024|21181_21399           219      18.000      82.192      27.830
b0025|21407_22348           942     945.000    1003.185     339.671
b0026|22391_25207          2817    4848.000    1720.980     582.711
b0027|25207_25701           495     752.000    1519.192     514.387
b0028|25826_26275           450     529.000    1175.556     398.034
b0029|26277_27227           951    1049.000    1103.049     373.484
b0030|27293_28207           915     169.000     184.699      62.538
b0031|28374_29195           822     312.000     379.562     128.517
b0032|29651_30799          1149    1182.000    1028.721     348.317
b0033|30817_34038          3222    3628.000    1126.009     381.258
b0034|34300_34695           396      27.000      68.182      23.086
b0035|C34781_35371          591      18.000      30.457      10.312
b0036|C35377_36162          786      19.000      24.173       8.185
b0037|C36271_37824         1554      49.000      31.532      10.676
b0038|C37898_39115         1218      71.000      58.292      19.737
b0039|C39244_40386         1143      85.000      74.366      25.180
b0040|C40417_41931         1515      12.000       7.921       2.682
b0041|42403_43173           771       4.000       5.188       1.757
b0042|43188_44129           942       5.000       5.308       1.797
b0043|44180_45466          1287      10.000       7.770       2.631
b0044|45463_45750           288       0.000       0.000       0.000
b0045|45807_47138          1332       6.000       4.505       1.525
b0046|47246_47776           531      13.000      24.482       8.289
b0047|47769_49631          1863      70.000      37.574      12.722
b0048|49823_50302           480     169.000     352.083     119.213
b0049|C50380_51222          843     379.000     449.585     152.226
b0050|C51229_51606          378     641.000    1695.767     574.174
b0051|C51609_52430          822    1380.000    1678.832     568.440
b0052|C52427_53416          990     928.000     937.374     317.388
b0053|C53416_54702         1287    2040.000    1585.082     536.697
b0054|C54755_57109         2355    2776.000    1178.769     399.122
b0055|57364_58179           816     267.000     327.206     110.789
b4659|58474_59269           798     249.000     312.030     105.651
b0058|C59687_60346          660     265.000     401.515     135.950
b0059|C60358_63264         2907    1697.000     583.763     197.658
b0060|C63429_65780         2352     442.000     187.925      63.630
b0061|C65855_66550          696       4.000       5.747       1.946
b0062|C66835_68337         1503      18.000      11.976       4.055
b0063|C68348_70048         1701       7.000       4.115       1.393
b0064|70387_71265           879      51.000      58.020      19.645
b0065|71351_72115           765     282.000     368.627     124.814
b0066|C72229_72927          699     151.000     216.023      73.144
b0067|C72911_74521         1611     195.000     121.043      40.984
b0068|C74497_75480          984     103.000     104.675      35.442
b0069|C75644_77299         1656      90.000      54.348      18.402
b4662|77388_77519           132      30.000     227.273      76.953
b0070|77621_78799          1179     110.000      93.299      31.590
b0071|C78848_79453          606      31.000      51.155      17.321
b0072|C79464_80864         1401      59.000      42.113      14.259
b0073|C80867_81958         1092      29.000      26.557       8.992
b0074|C81958_83529         1572      39.000      24.809       8.400
b0075|C83622_83708           87      26.000     298.851     101.189
b0076|84368_85312           945      16.000      16.931       5.733
b0077|85630_87354          1725      75.000      43.478      14.721
b0078|87357_87848           492      16.000      32.520      11.011
b0080|88028_89032          1005     380.000     378.109     128.025
b0081|89634_90092           459     386.000     840.959     284.742
b0082|90094_91035           942     785.000     833.333     282.160
b0083|91032_91397           366     436.000    1191.257     403.351
b0084|91413_93179          1767    1408.000     796.831     269.801
b0085|93166_94653          1488    1487.000     999.328     338.365
b0086|94650_96008          1359    1420.000    1044.886     353.790
b0087|96002_97084          1083    1144.000    1056.325     357.664
b0088|97087_98403          1317    1457.000    1106.302     374.586
b0089|98403_99647          1245    1415.000    1136.546     384.826
b0090|99644_100711         1068    1323.000    1238.764     419.436
b0091|100765_102240        1476    1945.000    1317.751     446.180
b0092|102233_103153         921    1503.000    1631.922     552.556
b0093|103155_103985         831    1027.000    1235.860     418.453
b0094|103982_105244        1263    1840.000    1456.849     493.278
b0095|105305_106456        1152    1809.000    1570.313     531.696
b0096|106557_107474         918    6236.000    6793.028    2300.068
b0097|107705_108217         513     829.000    1615.984     547.160
b0098|108279_110984        2706    6104.000    2255.728     763.772
b0099|111044_111433         390     168.000     430.769     145.855
b0101|C111649_111846        198      91.000     459.596     155.616
b0102|C111856_112599        744     317.000     426.075     144.266
b0103|C112599_113219        621     175.000     281.804      95.417
b0104|113444_114487        1044     267.000     255.747      86.594
b0106|C114522_115724       1203      45.000      37.406      12.666
b0107|C115714_117099       1386      56.000      40.404      13.681
b0108|C117109_117549        441       8.000      18.141       6.142
b0109|C117752_118645        894     101.000     112.975      38.253
b0110|118733_119284         552      72.000     130.435      44.164
b0111|119281_120135         855     140.000     163.743      55.442
b0112|C120178_121551       1374     211.000     153.566      51.996
b0113|122092_122856         765    2712.000    3545.098    1200.343
b0114|123017_125680        2664   53851.000   20214.339    6844.422
b0115|125695_127587        1893   37007.000   19549.392    6619.276
b0116|127912_129336        1425   19011.000   13341.053    4517.179
b0117|C129407_131260       1854     167.000      90.076      30.499
b0118|131615_134212        2598    5183.000    1994.996     675.491
b0119|134388_134750         363     119.000     327.824     110.999
b0120|C134788_135582        795    1070.000    1345.912     455.716
b0121|C135598_136464        867     996.000    1148.789     388.971
b0122|C136570_136917        348     177.000     508.621     172.215
b0123|137083_138633        1551      98.000      63.185      21.394
b0124|C138835_141225       2391     652.000     272.689      92.331
b0125|141431_141967         537     549.000    1022.346     346.159
b0126|C142008_142670        663     588.000     886.878     300.290
b0127|142779_143705         927     220.000     237.325      80.356
b0128|143702_144472         771     212.000     274.968      93.102
b0129|144577_145017         441      65.000     147.392      49.906
b0130|145081_146310        1230     218.000     177.236      60.011
b0131|C146314_146694        381     248.000     650.919     220.396
b0132|146968_147870         903      46.000      50.941      17.248
b0133|C147944_148795        852     599.000     703.052     238.048
b0134|C148807_149601        795     385.000     484.277     163.972
b0135|C149715_150953       1239      18.000      14.528       4.919
b0136|C151003_151599        597       5.000       8.375       2.836
b0137|C151626_152231        606       4.000       6.601       2.235
b0138|C152243_152812        570       9.000      15.789       5.346
b0139|C152829_155426       2598      22.000       8.468       2.867
b0140|C155461_156201        741       7.000       9.447       3.199
b0141|C156299_156883        585      12.000      20.513       6.945
b0142|C157253_157732        480     293.000     610.417     206.682
b0143|C157729_159126       1398    1842.000    1317.597     446.128
b0144|C159186_160112        927     164.000     176.915      59.902
b0145|C160149_160604        456     934.000    2048.246     693.520
b0146|C160782_161486        705     247.000     350.355     118.627
b0147|C161501_162031        531      44.000      82.863      28.057
b0148|162105_164534        2430     460.000     189.300      64.096
b0149|164730_167264        2535     863.000     340.434     115.268
b0150|167484_169727        2244    1672.000     745.098     252.285
b0151|169778_170575         798     285.000     357.143     120.926
b0152|170575_171465         891     241.000     270.483      91.583
b0153|171462_173444        1983     461.000     232.476      78.715
b0154|C173602_174882       1281     637.000     497.268     168.371
b0155|175107_176528        1422     253.000     177.918      60.242
b0156|176610_176954         345     339.000     982.609     332.704
b0157|C177001_177624        624     142.000     227.564      77.051
b0158|C177662_178462        801     182.000     227.216      76.934
b0159|C178455_179153        699     362.000     517.883     175.351
b0160|179237_180754        1518     158.000     104.084      35.242
b0161|180884_182308        1425     628.000     440.702     149.218
b0162|182463_183620        1158     128.000     110.535      37.426
b0163|C183709_184095        387      83.000     214.470      72.618
b0164|C184257_185069        813      67.000      82.411      27.904
b0166|C185123_185947        825     711.000     861.818     291.805
b0167|C185978_188650       2673     419.000     156.753      53.075
b0168|C188712_189506        795     731.000     919.497     311.335
b0169|189874_190599         726   16304.000   22457.300    7603.872
b0170|190857_191708         852   12027.000   14116.197    4779.638
b0171|191855_192580         726    1365.000    1880.165     636.610
b0172|192872_193429         558    1934.000    3465.950    1173.544
b0173|193521_194717        1197     506.000     422.723     143.131
b0174|194903_195664         762    1171.000    1536.745     520.330
b0175|195677_196534         858    1042.000    1214.452     411.204
b0176|196546_197898        1353    2139.000    1580.931     535.291
b0177|197928_200360        2433    6347.000    2608.714     883.291
b0178|200482_200967         486    1574.000    3238.683    1096.594
b0179|200971_201996        1026    2502.000    2438.596     825.690
b0180|202101_202556         456    1050.000    2302.632     779.654
b0181|202560_203348         789    1622.000    2055.767     696.067
b0182|203348_204496        1149    1545.000    1344.648     455.287
b0183|204493_205089         597     730.000    1222.781     414.024
b0184|205126_208608        3483    3733.000    1071.777     362.896
b0185|208621_209580         960    2088.000    2175.000     736.439
b0186|209679_211820        2142     151.000      70.495      23.869
b0187|211877_212266         390      72.000     184.615      62.509
b0188|212331_213629        1299     205.000     157.814      53.435
b0189|C213678_213932        255      82.000     321.569     108.881
b4406|C213925_214125        201      48.000     238.806      80.858
b0190|214291_214836         546     153.000     280.220      94.880
b0191|214833_215255         423      90.000     212.766      72.041
b0192|215269_215979         711     147.000     206.751      70.004
b0193|C216179_217003        825      70.000      84.848      28.729
b0194|C217057_218775       1719    2345.000    1364.165     461.896
b0195|C218887_219594        708     222.000     313.559     106.169
b0196|C219591_219995        405     156.000     385.185     130.421
b0197|C220113_220928        816     222.000     272.059      92.117
b0198|C220968_221621        654     115.000     175.841      59.538
b0199|C221614_222645       1032     119.000     115.310      39.043
b0200|222833_223408         576     218.000     378.472     128.148
b0207|229167_229970         804     124.000     154.229      52.221
b0208|C229967_230881        915      69.000      75.410      25.533
b0209|231122_231922         801     144.000     179.775      60.871
b0210|231926_232549         624      75.000     120.192      40.696
b0211|C232597_233955       1359     734.000     540.103     182.875
b0212|C234027_234782        756      80.000     105.820      35.830
b0213|234816_235538         723     174.000     240.664      81.487
b0214|C235535_236002        468      99.000     211.538      71.625
b0215|236067_236798         732     131.000     178.962      60.595
b0217|237335_238120         786      46.000      58.524      19.816
b4586|C238257_238736        480       7.000      14.583       4.938
b0218|C238746_239102        357       9.000      25.210       8.536
b4503|239106_239378         273       9.000      32.967      11.162
b0219|C239419_240189        771      98.000     127.108      43.038
b0220|240343_240816         474      28.000      59.072      20.001
b0221|C240859_243303       2445      60.000      24.540       8.309
b0222|243543_244121         579     231.000     398.964     135.086
b0223|244327_245094         768     301.250     392.253     132.814
b0224|C245065_245805        741     347.750     469.298     158.901
b0225|C245961_246239        279      67.000     240.143      81.311
b0226|C246242_246502        261      30.000     114.943      38.919
b0227|246712_247461         750       2.000       2.667       0.903
b0228|247637_248134         498       9.000      18.072       6.119
b0229|C248358_250070       1713      12.000       7.005       2.372
b0230|250072_250827         756       5.000       6.614       2.239
b0231|250898_251953        1056      67.000      63.447      21.483
b0232|252005_252298         294      27.000      91.837      31.095
b0233|252301_252699         399      31.000      77.694      26.307
b0234|252709_253161         453      20.000      44.150      14.949
b0235|253479_253685         207       2.000       9.662       3.271
b0236|253702_254202         501      40.000      79.840      27.033
b0237|C254259_255716       1458    1211.000     830.590     281.231
b0238|255977_256435         459     105.000     228.758      77.456
b0239|256527_257771        1245     246.000     197.590      66.903
b0240|257829_259006         410     242.000     590.244     199.852
b0241|C259045_260100       1056      29.000      27.462       9.298
b0242|260388_261491        1104     550.000     498.188     168.683
b0243|261503_262756        1254     477.000     380.383     128.795
b4626|C263150_263212         63      33.000     523.810     177.358
b0245|C263328_263669        342      28.000      81.871      27.721
b0246|C263690_264007        318      30.000      94.340      31.943
b4504|C264026_264247        222       9.714      43.758      14.816
b0247|C264256_264732        477      28.667      60.098      20.349
b0248|C264748_265206        459      43.000      93.682      31.720
b0249|C265304_265543        240      14.000      58.333      19.751
b0250|C265620_266087        468      33.000      70.513      23.875
b0251|C266110_266553        444      12.000      27.027       9.151
b4627|C266553_266774        222       3.000      13.514       4.576
b4628|C266776_266967        192       4.000      20.833       7.054
b0252|C267184_268005        822      19.000      23.114       7.826
b0253|C268097_268960        864      41.000      47.454      16.067
b0254|C269289_270182        894      16.000      17.897       6.060
b4587|270278_272189         684      39.714      58.062      19.659
b0256|270603_271754        1152     129.283     112.225      37.999
b0258|272847_273954        1108      56.000      50.542      17.113
b0259|C274101_275117       1017     284.263     279.511      94.640
b0260|275325_276728        1404      27.000      19.231       6.511
b0261|276715_277647         933      57.000      61.093      20.686
b0262|C277756_278802       1047      41.000      39.160      13.259
b0263|C278814_279161        348      12.000      34.483      11.676
b0264|C279178_279681        504      46.060      91.389      30.944
b0265|C279600_279875        276      41.755     151.286      51.224
b4708|279931_280104         174      14.333      82.375      27.892
b4505|C280114_280362        249      13.000      52.209      17.678
b0266|C280427_280735        309      18.000      58.252      19.724
b0267|C280829_281983       1155       5.000       4.329       1.466
b0268|282278_283186         909      88.000      96.810      32.779
b0269|283201_285168        1968     173.000      87.907      29.764
b0270|285395_286777        1383      14.000      10.123       3.428
b0271|286789_288399        1611      57.000      35.382      11.980
b0272|C288404_289162        759      75.000      98.814      33.458
b0273|C289301_290305       1005      44.000      43.781      14.824
b4688|290429_290633         205      10.000      48.780      16.517
b0274|C290649_291152        504      46.060      91.389      30.944
b0275|C291071_291346        276      41.755     151.286      51.224
b0276|291404_292231         828      29.000      35.024      11.859
b0277|C292322_292948        627      38.000      60.606      20.521
b0278|C293220_293918        699      11.000      15.737       5.328
b0279|C293945_294799        855       6.000       7.018       2.376
b0280|C295139_295579        441      55.000     124.717      42.228
b0281|C295696_297096       1401     113.000      80.657      27.310
b4694|C297381_297719        339      13.000      38.348      12.984
b4695|C297714_297791         78       2.000      25.641       8.682
b0283|C297770_298726        957      12.000      12.539       4.246
b0284|C298736_300934       2199      12.000       5.457       1.848
b0285|C300931_301887        957       6.000       6.270       2.123
b0286|C301884_302573        690       2.000       2.899       0.981
b0287|302991_303605         615      37.000      60.163      20.371
b0288|C303853_304182        330       5.000      15.152       5.130
b0289|C304495_305205        711      12.000      16.878       5.715
b0290|C305174_306817       1644      42.000      25.547       8.650
b0291|C306807_309332       2526      21.000       8.314       2.815
b0292|C309358_310026        669       6.000       8.969       3.037
b0293|C310084_310671        588      32.000      54.422      18.427
b0294|C310746_311336        591       3.000       5.076       1.719
b0295|312112_312339         228       7.000      30.702      10.395
b4506|C312374_312514        141       7.000      49.645      16.810
b0296|C312514_312777        264       9.000      34.091      11.543
b4671|C313141_313242        102       0.000       0.000       0.000
b4630|C313716_313805         90       1.000      11.111       3.762
b0297|314357_315228         872       0.000       0.000       0.000
b0298|315291_315590         300      56.000     186.667      63.204
b0299|315587_316453         867     170.800     197.001      66.703
b0300|C316486_317169        684      15.000      21.930       7.425
b4631|317439_317567         129       0.000       0.000       0.000
b0301|C317726_318319        594       4.000       6.734       2.280
b0303|C318331_318567        237       1.000       4.219       1.429
b0304|C318676_320001       1326      10.000       7.541       2.553
b0305|320227_321081         855       6.000       7.018       2.376
b0306|321608_322327         720      71.000      98.611      33.389
b0307|322338_323765        1428     119.000      83.333      28.216
b0308|323758_324453         696      58.000      83.333      28.216
b0310|C324696_325364        669      32.000      47.833      16.196
b0311|C325577_327247       1671     743.000     444.644     150.553
b0312|C327261_328733       1473     849.000     576.375     195.156
b0313|C328747_329334        588     500.000     850.340     287.919
b0314|329463_331496        2034    1395.000     685.841     232.220
b0315|332371_333459        1089      90.000      82.645      27.983
b0316|C333501_334433        933     107.000     114.684      38.831
b0317|C334525_335022        498       1.000       2.008       0.680
b0318|335280_335885         606       4.000       6.601       2.235
b0319|335925_336788         864       1.000       1.157       0.392
b0320|336778_338325        1548       7.000       4.522       1.531
b0321|338325_339743        1419      10.000       7.047       2.386
b0323|340165_341115         951       7.000       7.361       2.492
b0324|341125_342507        1383      46.000      33.261      11.262
b0325|342884_343933        1050      19.000      18.095       6.127
b0326|344176_344991         816       2.000       2.451       0.830
b0327|345404_345649         246      12.000      48.780      16.517
b0328|C345666_346337        672      11.000      16.369       5.542
b0329|346484_346759         276       6.000      21.739       7.361
b0330|C346857_348443       1587       9.000       5.671       1.920
b0331|348682_349572         891       7.000       7.856       2.660
b0333|350012_351181        1170       0.000       0.000       0.000
b0334|351215_352666        1452       7.000       4.821       1.632
b0335|352706_354592        1887      14.000       7.419       2.512
b0336|354922_356181        1260      46.000      36.508      12.361
b0337|356171_357454        1284     106.000      82.555      27.952
b0338|C357791_358690        900      37.000      41.111      13.920
b0339|358799_359458         660       7.000      10.606       3.591
b0340|359489_359959         471       2.000       4.246       1.438
b0341|359992_361146        1155       6.000       5.195       1.759
b0342|C361249_361860        612      10.000      16.340       5.533
b0343|C361926_363179       1254      20.000      15.949       5.400
b0344|C363231_366305       3075      92.000      29.919      10.130
b0345|C366428_367510       1083     102.000      94.183      31.890
b0346|C367587_368420        834      22.000      26.379       8.932
b0347|368611_370275        1665       2.000       1.201       0.407
b0348|370277_371221         945       6.000       6.349       2.150
b0349|371239_372105         867       6.000       6.920       2.343
b0350|372115_372924         810       8.000       9.877       3.344
b0351|372921_373871         951       5.000       5.258       1.780
b0352|373868_374881        1014      10.000       9.862       3.339
b0353|375459_376670        1212      11.000       9.076       3.073
b0354|376772_377311         540     114.000     211.111      71.481
b0355|C377535_378368        834     263.000     315.348     106.774
b0356|C378462_379571       1110     404.000     363.964     123.235
b0357|C379606_379881        276     114.000     413.043     139.853
b0358|C380069_380842        774      19.000      24.548       8.312
b4579|C380844_382872        698       0.500       0.716       0.243
b0360|381351_381716         366      30.333      82.878      28.062
b0361|381674_382579         906      60.719      67.019      22.692
b0363|C382739_383935       1197       6.500       5.430       1.839
b0364|C384059_384616        558       1.000       1.792       0.607
b0365|385232_386194         963       4.000       4.154       1.406
b0366|386207_386974         768       2.000       2.604       0.882
b0367|386971_387798         828       4.000       4.831       1.636
b0368|387795_388646         852      52.000      61.033      20.665
b0369|C388753_389727        975     471.000     483.077     163.566
b4580|390251_394418        2907      65.000      22.360       7.571
b0372|C391739_392605        867     170.800     197.001      66.703
b0373|C392602_392901        300      56.000     186.667      63.204
b0375|394506_395129         624      12.000      19.231       6.511
b0376|C395130_396287       1158     102.000      88.083      29.824
b0377|396639_397859        1221     104.000      85.176      28.840
b0378|397872_398966        1095     108.000      98.630      33.395
b0379|C399025_399333        309      14.000      45.307      15.341
b0380|399593_399805         213      57.000     267.606      90.609
b0381|C399829_400923       1095     468.000     427.397     144.713
b0382|401386_401646         261       4.000      15.326       5.189
b0383|401747_403162        1416      21.000      14.831       5.021
b0384|403281_403601         321      12.000      37.383      12.658
b0385|403703_404818        1116      17.000      15.233       5.158
b0386|C404835_405644        810      87.000     107.407      36.367
b0387|405764_406222         459     121.000     263.617      89.259
b0388|406405_406929         525     273.000     520.000     176.068
b0389|406979_407170         192      79.000     411.458     139.317
b0390|407428_408105         678     102.000     150.442      50.939
b0391|408177_408461         285      77.000     270.175      91.479
b0392|408609_408950         342      25.000      73.099      24.751
b0393|C409108_410019        912     168.000     184.211      62.372
b0394|410144_411052         909      70.000      77.008      26.074
b0396|C411297_412481       1185      94.000      79.325      26.859
b0397|C412607_415753       3147     376.000     119.479      40.455
b0398|C415750_416952       1203     145.000     120.532      40.811
b0399|417142_417831         690      42.000      60.870      20.610
b0400|417889_419184        1296      76.000      58.642      19.856
b0401|419591_420910        1320     670.000     507.576     171.861
b0402|420986_422359        1374     435.000     316.594     107.196
b0403|422518_424332        1815     192.000     105.785      35.818
b0404|C424337_424918        582      74.000     127.148      43.051
b0405|425011_426081        1071     670.000     625.584     211.818
b0406|426137_427264        1128    1734.000    1537.234     520.496
b0407|427287_427619         333     624.000    1873.874     634.480
b0408|427647_429494        1848    2853.000    1543.831     522.730
b0409|429505_430476         972    1963.000    2019.547     683.803
b0410|430605_430952         348     114.000     327.586     110.918
b0411|C431129_432013        885    6652.000    7516.384    2544.991
b0412|C432312_432851        540      23.000      42.593      14.422
b0413|433002_433451         450     329.000     731.111     247.549
b0414|433455_434558        1104     576.000     521.739     176.657
b0415|434647_435117         471     782.000    1660.297     562.164
b0416|435137_435556         420     738.000    1757.143     594.955
b0417|435634_436611         978     325.000     332.311     112.518
b0418|436589_437107         519     203.000     391.137     132.436
b0419|C437161_438135        975     250.000     256.410      86.819
b0420|C438315_440177       1863    1367.000     733.763     248.447
b0421|C440202_441101        900     703.000     781.111     264.478
b0422|C441101_441343        243     229.000     942.387     319.085
b0423|441549_442997        1449    1108.000     764.665     258.910
b0424|C443051_443641        591     142.000     240.271      81.354
b0425|C443604_444515        912     167.000     183.114      62.001
b0426|444683_445174         492     292.000     593.496     200.953
b0427|C445302_446666       1365     137.000     100.366      33.983
b0428|C446815_447705        891     620.000     695.847     235.609
b0429|C447717_448046        330     390.000    1181.818     400.155
b0430|C448046_448660        615     595.000     967.480     327.581
b0431|C448650_450641       1992    5151.000    2585.843     875.547
b0432|C450663_451610        948    3264.000    3443.038    1165.787
b0433|C452070_453545       1476     635.000     430.217     145.668
b0434|C453589_454167        579     278.000     480.138     162.571
b0435|454472_454789         318     118.000     371.069     125.641
b0436|455133_456431        1299    5143.000    3959.199    1340.555
b0437|456677_457300         624    1613.000    2584.936     875.240
b0438|457426_458700        1275    3001.000    2353.725     796.954
b0439|458888_461242        2355    3035.000    1288.747     436.360
b0440|461451_461723         273    2728.000    9992.674    3383.444
b0441|461915_463786        1872    1415.000     755.876     255.934
b0442|463937_464308         372      26.000      69.892      23.665
b0443|464402_464800         399      35.000      87.719      29.701
b0444|C464852_465547        696     152.000     218.391      73.945
b0445|C465612_467312       1701      28.000      16.461       5.574
b0446|467412_468230         819      84.000     102.564      34.727
b0447|468383_468841         459      60.000     130.719      44.260
b0448|468871_470643        1773     242.000     136.492      46.215
b0449|470636_472417        1782     271.000     152.076      51.492
b0450|472598_472936         339       3.000       8.850       2.996
b0451|472966_474252        1287      31.000      24.087       8.156
b0452|C474301_475161        861     122.000     141.696      47.977
b0453|475379_475951         573      29.000      50.611      17.136
b0454|C475982_476371        390      22.000      56.410      19.100
b0456|476672_477025         354      98.000     276.836      93.735
b0457|C477067_478617       1551     277.000     178.594      60.471
b0458|C478781_479251        471     200.000     424.628     143.776
b0459|C479367_479918        552     261.000     472.826     160.095
b0460|C480090_480308        219     269.000    1228.311     415.897
b0461|C480334_480708        375     452.000    1205.333     408.117
b0462|C481254_484403       3150    4084.000    1296.508     438.988
b0463|C484426_485619       1194     927.000     776.382     262.877
b0464|485761_486408         648     193.000     297.840     100.846
b0465|486536_489898        3363     648.000     192.685      65.242
b0466|C490110_490271        162      18.000     111.111      37.621
b0467|C490285_490812        528      60.000     113.636      38.476
b0468|490882_491259         378     131.000     346.561     117.343
b0469|491412_491963         552     282.000     510.870     172.977
b0470|492092_494023        1932    1626.000     841.615     284.964
b0471|494076_494405         330     430.000    1303.030     441.196
b0472|494405_495010         606     598.000     986.799     334.123
b0473|495120_496994        1875    1516.000     808.533     273.763
b0474|497175_497819         645    1218.000    1888.372     639.389
b0475|498055_499017         963     113.000     117.342      39.731
b0476|C499014_499973        960      37.000      38.542      13.050
b0477|500125_501429        1305     402.000     308.046     104.302
b0478|C501562_503238       1677     876.000     522.361     176.868
b0479|C503476_504696       1221      47.000      38.493      13.033
b0480|504914_506566        1653     157.000      94.979      32.159
b0481|C506603_507082        480      52.000     108.333      36.681
b0482|C507286_508080        795      87.000     109.434      37.054
b0483|508218_508559         342     107.000     312.865     105.934
b0484|C508875_511379       2505     158.000      63.074      21.356
b0485|511641_512573         933       8.000       8.574       2.903
b0486|512576_513868        1293      21.000      16.241       5.499
b0487|513993_514400         408      66.000     161.765      54.772
b0488|C514401_514859        459      72.000     156.863      53.113
b0489|C514856_515773        918     126.000     137.255      46.473
b0490|515919_516596         678      48.000      70.796      23.971
b0491|516583_517362         780      97.000     124.359      42.107
b0492|C517425_518279        855     304.000     355.556     120.388
b0493|C518340_519149        810     149.000     183.951      62.284
b0494|C519139_519765        627     117.000     186.603      63.182
b0495|519733_520419         687      56.000      81.514      27.600
b0496|520416_522830        2415     116.000      48.033      16.264
b0497|523261_527541        4281      40.766       9.523       3.224
b0498|527581_527949         369      20.000      54.201      18.352
b0499|527952_528659         708      25.000      35.311      11.956
b0501|528640_529130         491       7.000      14.257       4.827
b4632|529500_529592          93       0.000       0.000       0.000
b0502|C529595_530016        423      26.000      61.466      20.812
b0503|C530132_531226       1095      63.000      57.534      19.481
b0504|C531295_532221        927       1.000       1.079       0.365
b0505|532451_532933         483      10.000      20.704       7.010
b0506|533011_533826         816     168.000     205.882      69.710
b0507|533916_535697        1782      11.000       6.173       2.090
b0508|535710_536486         777       3.000       3.861       1.307
b0509|536586_537464         879       0.000       0.000       0.000
b0511|537633_539087        1455       1.000       0.687       0.233
b0512|539147_540508        1362       6.000       4.405       1.492
b0513|540565_541866        1302       3.000       2.304       0.780
b0514|541888_543033        1146       9.000       7.853       2.659
b0515|C543261_544046        786      30.000      38.168      12.923
b0516|C544057_545292       1236      25.000      20.227       6.849
b0517|C545314_546363       1050       3.000       2.857       0.967
b0518|546680_548347        1668       2.000       1.199       0.406
b4572|548357_549616        1261       8.000       6.344       2.148
b0520|549627_550442         816       3.000       3.676       1.245
b0521|550439_551332         894      11.000      12.304       4.166
b0522|C551527_552594       1068     201.000     188.202      63.724
b0523|C552591_553100        510     116.000     227.451      77.013
b0524|C553218_553940        723     349.000     482.711     163.442
b0525|C553943_554437        495     746.000    1507.071     510.283
b0526|554611_555996        1386     512.000     369.408     125.079
b0527|C556032_556553        522      46.000      88.123      29.838
b0528|C556661_556873        213      55.000     258.216      87.430
b0529|C556875_557741        867     407.000     469.435     158.947
b0530|558212_558754         543       3.000       5.525       1.871
b0531|558974_559666         693       6.000       8.658       2.932
b0532|559697_562300        2604      22.000       8.449       2.861
b0533|562336_563319         984       4.000       4.065       1.376
b0534|563330_563845         516       2.000       3.876       1.312
b0535|C563848_564480        633       7.000      11.058       3.744
b0537|C564815_565978       1164     274.000     235.395      79.703
b4633|C565858_566079        222      15.000      67.568      22.878
b0539|C566098_566376        279       2.000       7.168       2.427
b4508|566376_566687         312       2.000       6.410       2.170
b0542|566684_568247         306      15.000      49.020      16.598
b0540|566842_567141         300      56.000     186.667      63.204
b0541|567138_568004         867     170.800     197.001      66.703
b0543|568315_568647         333      29.000      87.087      29.487
b0544|568902_570428        1527      15.000       9.823       3.326
b0545|570893_571444         552       4.000       7.246       2.454
b0546|571454_572251         798      18.000      22.556       7.637
b4588|572368_572469         102       0.000       0.000       0.000
b0547|572466_572921         456       2.000       4.386       1.485
b0548|572921_573091         171       1.000       5.848       1.980
b0549|573084_573374         291       0.000       0.000       0.000
b0550|573371_573733         363       0.000       0.000       0.000
b4509|573730_573870         141       1.000       7.092       2.401
b0551|573956_574339         384       3.000       7.813       2.645
b0553|C574529_576825       1098    1728.000    1573.770     532.867
b0552|C574737_575753       1017     284.263     279.511      94.640
b0554|577398_577613         216       8.000      37.037      12.540
b0555|577613_578110         498      38.000      76.305      25.836
b0556|578107_578568         462     124.710     269.935      91.398
b4510|578327_578509         183       0.108       0.593       0.201
b0557|C578600_578893        294     161.000     547.619     185.420
b0558|C579184_579594        411       0.000       0.000       0.000
b0559|579880_580086         207       5.000      24.155       8.179
b4589|C580251_580445        195       0.000       0.000       0.000
b0560|580834_581379         546       4.333       7.937       2.687
b4634|581354_581662         309       1.000       3.236       1.096
b0561|581660_582097         438       0.667       1.522       0.515
b0562|C582152_582806        657      11.000      16.743       5.669
b0563|582953_583135         183       0.000       0.000       0.000
b0564|583681_584430         750       8.000      10.667       3.612
b0565|C584680_585633        954    2453.000    2571.279     870.616
b0566|C586147_586908        762       8.000      10.499       3.555
b0567|C587091_587981        891      43.000      48.260      16.341
b0568|C587982_590954       2973     137.000      46.081      15.603
b0569|C590941_593178       2238      80.000      35.746      12.103
b0570|C593328_594770       1443     135.000      93.555      31.677
b0571|C594760_595443        684      83.000     121.345      41.087
b0572|595600_596973        1374       3.000       2.183       0.739
b0573|597131_597463         333       2.000       6.006       2.034
b0574|597479_598702        1224      12.000       9.804       3.320
b0575|598714_601857        3144      36.000      11.450       3.877
b0576|601959_603335        1377     389.000     282.498      95.652
b0577|C603416_604663       1248     229.000     183.494      62.130
b0578|C604771_605424        654     226.000     345.566     117.006
b0579|C605518_605886        369      32.000      86.721      29.363
b0580|C605951_606199        249      45.000     180.723      61.191
b0581|C606265_607383       1119      15.000      13.405       4.539
b4415|607836_607988         153       2.000      13.072       4.426
b0582|608065_609177        1113     584.000     524.708     177.662
b0583|C609459_610079        621       9.000      14.493       4.907
b0584|C610254_612494       2241     155.000      69.166      23.419
b0585|612815_613939        1125      75.000      66.667      22.573
b4511|613942_614160         219      13.000      59.361      20.099
b0586|614157_618038        3882     174.000      44.822      15.176
b0587|618254_619387        1134      20.000      17.637       5.972
b0588|C619384_620199        816     119.000     145.833      49.378
b0589|C620196_621188        993     104.000     104.733      35.462
b0590|C621185_622189       1005     172.000     171.144      57.948
b0591|622300_623550        1251     237.000     189.448      64.146
b0592|C623554_624510        957     127.000     132.706      44.933
b0593|624885_626060        1176     137.000     116.497      39.445
b0594|626070_627680        1611     135.000      83.799      28.374
b0595|627694_628551         858      59.000      68.765      23.283
b0596|628551_629297         747      58.000      77.644      26.290
b0597|629300_629713         414      29.000      70.048      23.718
b0598|629894_631999        2106     276.000     131.054      44.374
b4512|632182_632379         198      30.000     151.515      51.302
b0599|C632389_633477       1089      71.000      65.197      22.075
b0600|633586_634746        1161      36.000      31.008      10.499
b0601|C634747_635376        630      11.000      17.460       5.912
b0602|C635349_636569       1221       8.000       6.552       2.218
b0603|C636716_637618        903      10.000      11.074       3.750
b0604|C637827_638573        747      26.000      34.806      11.785
b0605|638945_639508         564    2916.000    5170.213    1750.595
b0606|639753_641318        1566     807.000     515.326     174.485
b0607|C641439_641867        429     127.000     296.037     100.236
b0608|642088_643326        1239      23.000      18.563       6.285
b0610|C643557_643967        411     244.000     593.674     201.014
b0611|C644197_645003        807     228.000     282.528      95.662
b0612|C645117_646580       1464      11.000       7.514       2.544
b0613|C646631_647509        879       2.000       2.275       0.770
b0614|C647484_648035        552       1.000       1.812       0.613
b0615|C648039_649571       1533       4.000       2.609       0.883
b0616|C649582_650490        909       7.000       7.701       2.607
b0617|C650487_650783        297       1.000       3.367       1.140
b0618|C650798_651856       1059       9.000       8.499       2.878
b0619|652235_653893        1659      74.000      44.605      15.103
b0620|653862_654542         681      33.000      48.458      16.408
b0621|C654583_655968       1386      28.000      20.202       6.840
b0622|656557_657117         561      10.000      17.825       6.036
b0623|657292_657501         210    9278.000   44180.952   14959.336
b0624|C657555_657938        384      42.000     109.375      37.034
b4581|658031_658818         789      36.000      45.627      15.449
b0627|658947_659150         204      32.000     156.863      53.113
b0628|C659251_660216        966    1264.000    1308.489     443.044
b0629|C660425_661378        954      56.000      58.700      19.875
b0630|C661637_662278        642     157.000     244.548      82.802
b0631|C662379_662642        264      99.000     375.000     126.972
b0632|C662752_663963       1212     584.000     481.848     163.150
b0633|C664102_665190       1089     809.000     742.883     251.535
b0634|C665201_666313       1113    1042.000     936.208     316.993
b0635|C666316_668217       1902    1153.000     606.204     205.256
b0636|C668248_668715        468     382.000     816.239     276.372
b0637|C668719_669036        318     361.000    1135.220     384.377
b0638|C669296_669907        612     243.000     397.059     134.441
b0639|C669931_670572        642     298.000     464.174     157.166
b0640|C670574_671605       1032     690.000     668.605     226.384
b0641|C671605_672186        582     790.000    1357.388     459.601
b0642|C672201_674783       2583    3064.000    1186.218     401.644
b0643|675018_675500         483      30.000      62.112      21.031
b0644|C675570_676547        978      22.000      22.495       7.617
b0645|676711_677418         708       0.000       0.000       0.000
b0646|677415_678842        1428       3.000       2.101       0.711
b0647|C678852_679406        555       4.000       7.207       2.440
b0648|679508_680215         708       1.000       1.412       0.478
b0649|680212_681663        1452      29.000      19.972       6.763
b0650|C681723_683393       1671      78.000      46.679      15.805
b0651|C683477_684412        936     363.000     387.821     131.313
b0652|C684530_685255        726     171.000     235.537      79.751
b0653|C685255_685929        675     166.000     245.926      83.269
b0654|C685929_686669        741     108.000     145.749      49.350
b0655|C686839_687747        909     204.000     224.422      75.988
b0656|C687997_689013       1017     284.263     279.511      94.640
b0657|C689343_690881       1539     738.000     479.532     162.366
b0658|C690906_691784        879     853.000     970.421     328.577
b0659|C691874_692341        468     194.000     414.530     140.357
b0660|C692338_693378       1041     564.000     541.787     183.445
b0661|C693531_694955       1425     700.000     491.228     166.326
b0662|695101_696276        1176     271.000     230.442      78.026
b0674|C697513_699177       1665     286.000     171.772      58.161
b0675|C699574_700326        753     343.000     455.511     154.233
b0676|C700374_701594       1221     539.000     441.441     149.469
b0677|C701603_702751       1149     465.000     404.700     137.028
b0678|C702811_703611        801     368.000     459.426     155.558
b0679|703944_705890        1947    1054.000     541.346     183.296
b0680|706093_707757        1665    2352.000    1412.613     478.300
b0681|708334_709740        1407      61.000      43.355      14.680
b0682|709790_710116         327      35.000     107.034      36.241
b0683|C710200_710646        447     878.000    1964.206     665.065
b4637|C710639_710725         87     294.000    3379.310    1144.209
b0684|C710935_711465        531     409.000     770.245     260.799
b0685|C711605_711898        294      51.000     173.469      58.735
b0686|C712038_712802        765      88.000     115.033      38.949
b0687|712987_713532         546     439.000     804.029     272.238
b0688|713558_715198        1641    1514.000     922.608     312.388
b0689|715412_715906         495      29.000      58.586      19.837
b0691|C715947_716597        651       7.000      10.753       3.641
b4636|C716721_716870        150       1.000       6.667       2.257
b0692|C716946_718265       1320      10.000       7.576       2.565
b0693|C718262_720460       2199      16.000       7.276       2.464
b4590|720583_720840         258       0.000       0.000       0.000
b0694|C721056_721733        678      16.000      23.599       7.990
b0695|C721730_724414       2685     173.000      64.432      21.816
b0696|C724407_724979        573      51.000      89.005      30.136
b0697|C724988_727036       2049      59.000      28.795       9.750
b0698|C727059_728732       1674      33.000      19.713       6.675
b4513|C728732_728821         90       5.000      55.556      18.811
b0699|729134_729340         207     389.000    1879.227     636.292
b0700|729583_733776        4194     108.877      25.960       8.790
b0702|733776_734102         327       1.000       3.058       1.035
b0703|734133_735653        1521      10.499       6.903       2.337
b0704|735650_736219         570       4.000       7.018       2.376
b4514|736445_736684         240       1.000       4.167       1.411
b0705|736825_737961        1137       2.000       1.759       0.596
b0706|738092_738853         762       2.000       2.625       0.889
b0707|739001_739510         510      10.000      19.608       6.639
b0708|739507_740925        1419      65.000      45.807      15.510
b0709|C741075_742556       1482      94.000      63.428      21.476
b0710|742827_743570         744     157.000     211.022      71.450
b0711|743593_744249         657     204.000     310.502     105.134
b0712|744243_745175         933     192.000     205.788      69.678
b0713|745165_745899         735     123.000     167.347      56.662
b0714|745935_746726         792     128.000     161.616      54.722
b0715|C746723_747769       1047      93.000      88.825      30.076
b0716|C747921_748982       1062      21.000      19.774       6.695
b0717|C748979_749707        729      11.000      15.089       5.109
b0718|C749722_752169       2448       6.000       2.451       0.830
b0719|C752229_752795        567       1.000       1.764       0.597
b0720|C753185_754468       1284    1526.000    1188.474     402.408
b0721|755177_755566         390     970.000    2487.179     842.140
b0722|755560_755907         348    1181.000    3393.678    1149.074
b0723|755907_757673        1767    5200.000    2942.841     996.424
b0724|757689_758405         717    2064.000    2878.661     974.693
b0726|758706_761507        2802    6977.000    2490.007     843.098
b0727|761522_762739        1218    2885.000    2368.637     802.003
b0728|763014_764180        1167    2092.000    1792.631     606.971
b0729|764180_765049         870    1697.000    1950.575     660.450
b0730|C765153_765875        723      58.000      80.221      27.162
b0731|765984_767960        1977       6.000       3.035       1.028
b0732|767978_770611        2634      44.000      16.705       5.656
b0733|771458_773026        1569    1389.000     885.277     299.748
b0734|773042_774181        1140    1490.000    1307.018     442.546
b4515|774196_774309         114     111.000     973.684     329.682
b0735|774309_774602         294     168.000     571.429     193.481
b0736|774752_775156         405     297.000     733.333     248.301
b0737|775153_775845         693     399.000     575.758     194.947
b0738|775849_776277         429     391.000     911.422     308.601
b0739|776342_777607        1266     474.000     374.408     126.772
b0740|777740_779032        1293    1236.000     955.916     323.666
b0741|779067_779588         522    1607.000    3078.544    1042.372
b0742|779598_780389         792    1110.000    1401.515     474.542
b0750|782085_783128        1044      25.000      23.946       8.108
b0751|783166_783885         720      28.000      38.889      13.167
b0752|C783882_784823        942      32.000      33.970      11.502
b0753|C784937_785317        381       6.000      15.748       5.332
b0754|785633_786685        1053     393.000     373.219     126.369
b0755|C786843_787595        753    1624.000    2156.707     730.245
b0756|C787797_788837       1041     351.000     337.176     114.165
b0757|C788831_789979       1149     362.000     315.057     106.676
b0758|C789983_791029       1047     358.000     341.929     115.775
b0759|C791039_792055       1017     430.000     422.812     143.161
b0760|C792316_793788       1473     211.000     143.245      48.502
b0761|C793856_794644        789     163.000     206.591      69.950
b0762|794773_794922         150      84.000     560.000     189.612
b0763|795089_795862         774     127.000     164.083      55.557
b0764|795862_796551         690      74.000     107.246      36.313
b0765|796554_797612        1059     148.000     139.754      47.320
b0766|C797613_798431        819     139.000     169.719      57.466
b0767|798586_799581         996     181.000     181.727      61.531
b0768|C799622_800575        954      21.000      22.013       7.453
b0769|800759_801811        1053       0.000       0.000       0.000
b0770|801887_803320        1434       2.000       1.395       0.472
b0771|803503_805764        2262      61.000      26.967       9.131
b0772|C805998_807281       1284     477.000     371.495     125.786
b0773|C807433_807909        477      57.000     119.497      40.461
b0774|C807968_809257       1290      43.000      33.333      11.286
b0775|809344_810384        1041      15.000      14.409       4.879
b0776|810381_811535        1155      12.000      10.390       3.518
b0777|811522_812277         756      14.000      18.519       6.270
b0778|812270_812947         678       4.000       5.900       1.998
b0779|813526_815547        2022     416.000     205.737      69.661
b0780|C815739_816647        909     151.000     166.117      56.246
b0781|817044_818033         990     357.000     360.606     122.098
b0782|818055_818567         513     125.000     243.665      82.503
b0783|818570_819055         486     121.000     248.971      84.300
b0784|819048_819293         246      58.000     235.772      79.831
b0785|819295_819747         453     107.000     236.203      79.977
b0786|819884_820588         705     139.000     197.163      66.758
b0787|820793_821506         714       9.000      12.605       4.268
b0788|C821542_822498        957       5.000       5.225       1.769
b0789|C822498_823739       1242       8.000       6.441       2.181
b0790|C823736_824497        762       7.000       9.186       3.110
b0791|824630_825040         411     119.000     289.538      98.035
b0792|C825002_826108       1107     127.000     114.724      38.845
b0793|C826119_827252       1134      69.000      60.847      20.602
b0794|C827245_828981       1737     110.000      63.328      21.442
b0795|C828974_829972        999      69.000      69.069      23.386
b0796|C829972_830643        672      88.000     130.952      44.339
b0797|830872_832236        1365    1039.000     761.172     257.727
b0798|C832468_832950        483      71.000     146.998      49.772
b0799|833070_835220        2151     658.000     305.904     103.577
b0800|835248_836210         963     207.000     214.953      72.782
b0801|836351_837436        1086     114.000     104.972      35.543
b0802|C837665_837925        261      29.000     111.111      37.621
b0803|C838190_838456        267       7.000      26.217       8.877
b0804|C838530_839207        678      38.000      56.047      18.977
b0805|C839249_841531       2283     244.000     106.877      36.188
b0806|C841796_842056        261       1.000       3.831       1.297
b0807|842332_843258         927     172.000     185.545      62.824
b0808|C843255_845480       2226      54.000      24.259       8.214
b0809|C845741_846463        723      75.000     103.734      35.124
b0810|C846460_847119        660      57.000      86.364      29.242
b0811|C847258_848004        747      60.000      80.321      27.196
b0812|C848408_848911        504      87.000     172.619      58.448
b0813|C849210_850097        888      51.000      57.432      19.446
b0814|850450_850965         516    2729.000    5288.760    1790.734
b0815|C851014_852597       1584     302.000     190.657      64.555
b4705|C852869_852997        129     263.000    2038.760     690.309
b0817|853183_853650         468     187.000     399.573     135.292
b0818|853647_854765        1119     236.000     210.903      71.410
b0819|C854824_855744        921     459.000     498.371     168.745
b0820|855963_857555        1593    1178.000     739.485     250.384
b0821|C857796_859061       1266     115.000      90.837      30.757
b0822|C859213_860028        816     177.000     216.912      73.445
b0823|C860174_862606       2433      37.000      15.208       5.149
b0824|C862612_863511        900      18.000      20.000       6.772
b0825|863642_864304         663     143.000     215.686      73.030
b0826|C864380_865129        750     191.000     254.667      86.228
b0827|C865129_866364       1236     344.000     278.317      94.236
b0828|866568_867533         966      77.000      79.710      26.989
b0829|867520_869391        1872     149.000      79.594      26.950
b0830|869411_870949        1539     128.000      83.171      28.161
b0831|870967_871887         921      57.000      61.889      20.955
b0832|871890_872801         912      41.000      44.956      15.222
b0833|872979_875327        2349      40.000      17.029       5.766
b0834|875335_876663        1329     109.000      82.017      27.770
b0835|C876710_878035       1326     367.000     276.772      93.713
b0836|878248_878631         384      22.000      57.292      19.399
b0837|878742_879857        1116      16.000      14.337       4.854
b0838|C879854_880480        627      54.000      86.124      29.161
b0839|880727_881929        1203     233.000     193.682      65.579
b0840|C881976_882734        759     132.000     173.913      58.886
b0841|C882792_883388        597     103.000     172.529      58.417
b0842|883673_884905        1233     165.000     133.820      45.310
b0843|C884946_885230        285      55.000     192.982      65.342
b0844|C885316_886131        816     113.000     138.480      46.888
b0845|C886131_887339       1209     101.000      83.540      28.286
b0846|887423_887959         537      44.000      81.937      27.743
b0847|C888134_889819       1686     301.000     178.529      60.449
b0848|890089_890466         378      20.000      52.910      17.915
b0849|C890496_890753        258      41.000     158.915      53.807
b0850|890913_891200         288     121.000     420.139     142.256
b0851|891184_891906         723     223.000     308.437     104.434
b0852|891967_892869         903     305.000     337.763     114.364
b0853|892957_893433         477     191.000     400.419     135.579
b0854|893784_894896        1113      23.000      20.665       6.997
b0855|894991_896124        1134      17.000      14.991       5.076
b0856|896134_897087         954      12.000      12.579       4.259
b0857|897084_897929         846      11.000      13.002       4.403
b0858|897989_898477         489      42.000      85.890      29.082
b0859|898518_899645        1128     122.000     108.156      36.621
b0860|C899844_900575        732      56.000      76.503      25.903
b0861|C900866_901534        669     245.000     366.218     123.999
b0862|C901534_902250        717     217.000     302.650     102.475
b0863|C902257_902988        732     188.000     256.831      86.961
b0864|C903006_903734        729     191.000     262.003      88.712
b0865|C903952_904467        516       9.000      17.442       5.906
b0866|904593_904916         324      89.000     274.691      93.008
b0867|904913_905743         831     179.000     215.403      72.934
b0868|C905740_906753       1014     219.000     215.976      73.128
b0869|C906852_908282       1431     141.000      98.532      33.362
b0870|C908293_909294       1002     146.000     145.709      49.336
b0871|C909331_911049       1719      29.000      16.870       5.712
b0872|C911182_912150        969      15.000      15.480       5.241
b0873|C912162_913814       1653      23.000      13.914       4.711
b0874|C913958_914857        900      54.000      60.000      20.316
b0875|C915352_916047        696      18.000      25.862       8.757
b0876|916473_918131        1659     221.000     133.213      45.105
b0877|C918128_919120        993     474.000     477.341     161.624
b0878|919235_920350        1116      89.000      79.749      27.002
b0879|920347_922293        1947     168.000      86.287      29.216
b0880|C922366_922590        225      58.000     257.778      87.282
b0881|922913_923233         321     191.000     595.016     201.468
b0882|923264_925540        2277    1267.000     556.434     188.404
b0884|C926225_926443        219     836.000    3817.352    1292.526
b0885|C926728_927432        705     151.000     214.184      72.521
b0886|C927474_929195       1722     415.000     240.999      81.600
b0887|C929196_930962       1767     478.000     270.515      91.594
b0888|C931085_932050        966     692.000     716.356     242.553
b0889|932595_933089         495     432.000     872.727     295.499
b0890|933224_937213        3990    3312.000     830.075     281.057
b0891|937372_937983         612     475.000     776.144     262.796
b0892|937994_939337        1344     800.000     595.238     201.543
b0893|939428_940720        1293    1835.000    1419.180     480.524
b0894|940959_943403        2445     190.000      77.710      26.312
b0895|943414_944031         618      26.000      42.071      14.245
b0896|944033_944896         864      28.000      32.407      10.973
b0897|C944931_945557        627       6.000       9.569       3.240
b0898|945871_947019        1149      32.000      27.850       9.430
b0899|947229_948659        1431      40.000      27.952       9.464
b0900|C948660_949568        909      15.000      16.502       5.587
b0901|949668_950258         591      12.000      20.305       6.875
b0902|C950340_951080        741     137.000     184.885      62.601
b0903|C951272_953554       2283    4954.000    2169.952     734.729
b0904|C953609_954466        858     817.000     952.214     322.413
b0905|C954872_956632       1761    1501.000     852.357     288.602
b0906|956762_957454         693      16.000      23.088       7.817
b0907|957653_958741        1089     467.000     428.834     145.200
b0908|958812_960095        1284     277.000     215.732      73.045
b0909|960264_961028         765      22.000      28.758       9.737
b0910|961201_961884         684    2439.000    3565.789    1207.349
b0911|961995_963668        1674   39376.000   23522.103    7964.406
b0912|963828_964112         285     637.000    2235.088     756.784
b0913|964320_966584        2265      73.000      32.230      10.913
b0914|966621_968369        1749    1557.000     890.223     301.423
b0915|968366_969352         987     786.000     796.353     269.639
b0916|969389_970621        1233     210.000     170.316      57.668
b0917|970673_970855         183     101.000     551.913     186.873
b0918|970852_971598         747     421.000     563.588     190.827
b0919|971752_972645         894      69.000      77.181      26.133
b0920|C972622_973401        780      38.000      48.718      16.496
b0921|973537_974322         786     441.000     561.069     189.974
b0922|974319_975641        1323    1042.000     787.604     266.677
b0923|975622_976326         705     694.000     984.397     333.309
b0924|976326_980786        4461    5915.000    1325.936     448.952
b0925|981047_982894        1848     229.000     123.918      41.958
b0926|983075_983623         549     444.000     808.743     273.834
b0927|983650_984297         648     395.000     609.568     206.395
b0928|C984519_985709       1191     509.000     427.372     144.705
b0929|C985894_986982       1089    4082.000    3748.393    1269.178
b0930|C987585_988985       1401    1966.000    1403.283     475.141
b0931|C989154_990356       1203     708.000     588.529     199.271
b0932|990622_993234        2613    2022.000     773.823     262.011
b0933|C993277_994044        768      30.000      39.063      13.226
b0934|C994041_994832        792       1.000       1.263       0.428
b0935|C994843_995988       1146       5.000       4.363       1.477
b0936|C995985_996944        960       2.000       2.083       0.705
b0937|C996937_997512        576       9.000      15.625       5.291
b0938|997868_998407         540       5.000       9.259       3.135
b0939|998490_999191         702       2.000       2.849       0.965
b0940|999216_1001816       2601      20.000       7.689       2.604
b0941|1001807_1002877      1071      27.000      25.210       8.536
b0942|1002889_1003431       543       7.000      12.891       4.365
b0943|1003439_1003954       516      20.000      38.760      13.124
b0944|1003947_1004657       711      48.000      67.511      22.859
b0945|1004768_1005778      1011     115.000     113.749      38.514
b0946|1005952_1006494       543     104.000     191.529      64.850
b0947|C1006491_1007600     1110     187.000     168.468      57.042
b0948|1007844_1009952      2109    1347.000     638.691     216.256
b0949|1009964_1011871      1908    1311.000     687.107     232.649
b0950|1012001_1013254      1254     565.000     450.558     152.556
b0951|1013259_1014899      1641     526.000     320.536     108.531
b0952|1014896_1015459       564     202.000     358.156     121.269
b0953|1015715_1015882       168      76.000     452.381     153.173
b0954|C1015952_1016470      519    1516.000    2921.002     989.029
b0955|C1016539_1018299     1761    1147.000     651.334     220.537
b0956|1018485_1018937       453      53.000     116.998      39.615
b0957|C1019013_1020053     1041   12992.000   12480.307    4225.738
b0958|C1020410_1020919      510     192.000     376.471     127.470
b0959|1021138_1021767       630      59.000      93.651      31.709
b0960|C1021730_1023883     2154     455.000     211.235      71.523
b0961|C1023902_1024348      447      56.000     125.280      42.419
b0962|1024471_1026525      2055     285.000     138.686      46.958
b0963|C1026557_1027015      459     149.000     324.619     109.913
b0964|C1027111_1027773      663      18.000      27.149       9.193
b0965|1027946_1028359       414      36.000      86.957      29.443
b0966|C1028404_1028721      318     181.000     569.182     192.721
b0967|C1028779_1029969     1191     428.000     359.362     121.677
b0968|1030064_1030342       279      38.000     136.201      46.117
b0969|C1030339_1030668      330      86.000     260.606      88.239
b0970|C1030759_1031418      660     816.000    1236.364     418.623
b0972|1032139_1033257      1119       5.000       4.468       1.513
b0973|1033254_1035047      1794       9.000       5.017       1.699
b0974|1035066_1035773       708       1.000       1.412       0.478
b0975|1035770_1036357       588       7.000      11.905       4.031
b0976|1036354_1036752       399       5.000      12.531       4.243
b0977|1036749_1037606       858      10.000      11.655       3.946
b0978|1037740_1039284      1545      16.000      10.356       3.506
b0979|1039296_1040432      1137      17.000      14.952       5.063
b4592|1040445_1040537        93       7.000      75.269      25.485
b0980|1040617_1041915      1299      15.000      11.547       3.910
b0981|C1042030_1044210     2181      77.000      35.305      11.954
b0982|C1044230_1044676      447      12.000      26.846       9.090
b0983|C1044664_1045803     1140      20.000      17.544       5.940
b0984|C1045849_1047945     2097      45.000      21.459       7.266
b0985|C1047945_1048691      747      10.000      13.387       4.533
b0986|C1048688_1049332      645      12.000      18.605       6.299
b0987|C1049439_1049744      306      30.000      98.039      33.195
b4516|1049833_1050108       276      37.004     134.074      45.396
b0988|1050027_1050530       504      93.120     184.762      62.559
b0989|C1050963_1051175      213      92.105     432.419     146.414
b0990|1051461_1051673       213    6265.000   29413.146    9959.069
b0991|1051847_1052077       231     424.000    1835.498     621.486
b4517|1052067_1052240       174      77.000     442.529     149.837
b0992|C1052289_1053362     1074     143.000     133.147      45.083
b0993|C1053434_1056178     2745      59.000      21.494       7.278
b0994|1056261_1057289      1029       8.000       7.775       2.632
b0995|C1057262_1057954      693      26.000      37.518      12.703
b0996|1058084_1059256      1173       3.000       2.558       0.866
b0997|1059256_1061802      2547      17.000       6.675       2.260
b0998|1061799_1062398       600      19.000      31.667      10.722
b0999|C1062550_1062855      306      26.000      84.967      28.769
b1000|C1062855_1063775      921      68.000      73.833      24.999
b1001|1064036_1065292      1257       5.000       3.978       1.347
b1002|1065585_1066826      1242      87.000      70.048      23.718
b1003|C1066864_1067091      228      17.000      74.561      25.246
b1004|C1067112_1067708      597      13.000      21.776       7.373
b4518|1068081_1068254       174       2.000      11.494       3.892
b1006|C1068511_1069839     1329       7.000       5.267       1.783
b1007|C1069860_1070354      495       3.000       6.061       2.052
b1008|C1070365_1070955      591       1.000       1.692       0.573
b1009|C1070965_1071765      801       4.000       4.994       1.691
b1010|C1071773_1072159      387       0.000       0.000       0.000
b1011|C1072171_1072863      693       6.000       8.658       2.932
b1012|C1072863_1074011     1149       1.000       0.870       0.295
b1013|1074242_1074880       639     115.000     179.969      60.936
b1014|C1074920_1078882     3963     648.000     163.512      55.364
b1015|1079305_1080813      1509     405.000     268.390      90.875
b4490|1081356_1082185       831     138.000     166.065      56.228
b1018|1082243_1083370      1128     149.000     132.092      44.725
b1019|1083376_1084647      1272     155.000     121.855      41.259
b1020|1084992_1086056      1065      36.000      33.803      11.445
b1021|C1086106_1086519      414      17.000      41.063      13.904
b1022|C1086521_1087846     1326      40.000      30.166      10.214
b1023|C1087839_1089857     2019      99.000      49.034      16.603
b1024|C1089866_1092289     2424     163.000      67.244      22.768
b1025|1092876_1094234      1359      51.000      37.528      12.707
b1026|C1094275_1095141      867     170.800     197.001      66.703
b1027|C1095138_1095437      300      56.000     186.667      63.204
b1028|1095505_1095846       342       0.000       0.000       0.000
b1029|1095843_1096829       987       0.000       0.000       0.000
b1033|1097886_1098824       939     102.000     108.626      36.780
b1034|1098879_1099616       738     217.000     294.038      99.559
b1035|1099640_1100194       555     311.000     560.360     189.734
b1036|1100296_1100787       492     866.000    1760.163     595.978
b1037|C1100851_1101684      834     122.000     146.283      49.530
b1038|C1101711_1102127      417       1.000       2.398       0.812
b1039|C1102152_1102541      390       1.000       2.564       0.868
b1040|C1102546_1103196      651       5.000       7.680       2.601
b1041|1103951_1104406       456       2.000       4.386       1.485
b1042|1104447_1104902       456       0.000       0.000       0.000
b1043|1104961_1105293       333       1.000       3.003       1.017
b1044|1105414_1105725       312       6.000      19.231       6.511
b1045|1105820_1106353       534      41.000      76.779      25.997
b1046|1106355_1107776      1422     104.000      73.136      24.763
b1047|C1107784_1108941     1158     172.000     148.532      50.292
b1048|1109335_1110870      1536     738.000     480.469     162.683
b1049|1110863_1113406      2544    2094.000     823.113     278.700
b1050|1113579_1113806       228      34.000     149.123      50.492
b1051|C1113807_1114181      375      19.000      50.667      17.155
b1053|C1114264_1115490     1227      67.000      54.605      18.489
b1054|C1115662_1116582      921     165.000     179.153      60.660
b1055|1116807_1117859      1053     341.000     323.837     109.649
b1056|C1117901_1118476      576      64.000     111.111      37.621
b1057|C1118480_1119046      567      17.000      29.982      10.152
b1058|C1119307_1119447      141       4.000      28.369       9.605
b1059|C1119468_1120586     1119     248.000     221.626      75.041
b1060|C1120701_1120955      255     212.000     831.373     281.496
b1061|C1121242_1121487      246      87.000     353.659     119.746
b1062|C1121561_1122607     1047     119.000     113.658      38.484
b1063|C1122713_1123273      561      98.000     174.688      59.148
b1064|C1123407_1124054      648      54.000      83.333      28.216
b1065|C1124118_1125326     1209      22.000      18.197       6.161
b1066|1125562_1126146       585      73.000     124.786      42.252
b1067|1126157_1126804       648      85.000     131.173      44.414
b1068|1126806_1127729       924     114.000     123.377      41.774
b1069|1127839_1129374      1536     314.000     204.427      69.217
b1070|C1129414_1129830      417      58.000     139.089      47.094
b1071|C1129835_1130128      294      17.000      57.823      19.578
b1072|C1130204_1130863      660      79.000     119.697      40.528
b1073|1131018_1131434       417      96.000     230.216      77.949
b1074|1131438_1131842       405      97.000     239.506      81.095
b1075|1131854_1132549       696     160.000     229.885      77.837
b1076|1132574_1133782      1209     282.000     233.251      78.977
b1077|1133802_1134557       756     196.000     259.259      87.783
b1078|1134729_1135511       783     134.000     171.137      57.946
b1079|1135564_1136262       699     102.000     145.923      49.408
b1080|1136274_1137371      1098      90.000      81.967      27.753
b1081|1137371_1138312       942      76.000      80.679      27.317
b1082|1138378_1140021      1644      94.000      57.178      19.360
b1083|1140033_1140986       954      54.000      56.604      19.166
b1084|C1141182_1144367     3186    4356.000    1367.232     462.934
b1085|1144502_1144822       321     349.000    1087.227     368.127
b1086|1144940_1145899       960     681.000     709.375     240.189
b1087|C1146011_1146595      585     118.000     201.709      68.297
b1088|1146794_1147315       522    6378.000   12218.391    4137.055
b1089|1147367_1147540       174    2768.000   15908.046    5386.344
b1090|1147621_1148691      1071    2223.000    2075.630     702.793
b1091|1148759_1149712       954    3383.000    3546.122    1200.690
b1092|1149728_1150657       930    3560.000    3827.957    1296.117
b1093|1150670_1151404       735    4706.000    6402.721    2167.913
b1094|1151615_1151851       237    6772.000   28573.840    9674.886
b1095|1151939_1153180      1242    5371.000    4324.477    1464.235
b1096|1153300_1154109       810     126.000     155.556      52.670
b1097|1154112_1155134      1023     234.000     228.739      77.449
b1098|1155124_1155765       642     251.000     390.966     132.378
b1099|1155762_1156766      1005     468.000     465.672     157.673
b1100|1156777_1157574       798     349.000     437.343     148.081
b1101|1157869_1159302      1434    6810.000    4748.954    1607.960
b1102|C1159362_1161551     2190      68.000      31.050      10.513
b1103|1161885_1162244       360     197.000     547.222     185.285
b1104|1162247_1162624       378     134.000     354.497     120.030
b1105|1162638_1163279       642     207.000     322.430     109.172
b1106|1163260_1164084       825     139.000     168.485      57.048
b1107|1164095_1165120      1026     323.000     314.815     106.594
b1108|1165143_1165685       543     208.000     383.057     129.700
b1109|1166085_1167389      1305    2857.000    2189.272     741.271
b1110|1167599_1168138       540     391.000     724.074     245.166
b1111|C1168200_1168832      633      61.000      96.367      32.629
b1112|1169073_1169330       258      12.000      46.512      15.748
b1113|C1169412_1170374      963     112.000     116.303      39.379
b1114|C1170518_1173964     3447     823.000     238.758      80.842
b1115|C1174092_1175165     1074       3.000       2.793       0.946
b1116|1175427_1176626      1200     857.000     714.167     241.811
b1117|1176619_1177320       702     453.000     645.299     218.493
b1118|1177320_1178564      1245     970.000     779.116     263.803
b1119|1178593_1179504       912     616.000     675.439     228.698
b1120|1179631_1180359       729     296.000     406.036     137.481
b1121|C1180479_1181267      789      99.000     125.475      42.485
b1122|C1181264_1181725      462      69.000     149.351      50.569
b1123|C1181783_1182829     1047    1078.000    1029.608     348.618
b1124|C1182826_1183620      795     840.000    1056.604     357.758
b1125|C1183617_1184444      828     672.000     811.594     274.800
b1126|C1184458_1185594     1137     778.000     684.257     231.684
b1127|1185844_1187070      1227     158.000     128.769      43.600
b1128|C1187119_1188240     1122     520.000     463.458     156.923
b1129|C1188316_1189776     1461     567.000     388.090     131.404
b1130|C1189776_1190447      672     310.000     461.310     156.196
b1131|C1190616_1191986     1371     828.000     603.939     204.489
b1132|C1191990_1192631      642     394.000     613.707     207.797
b1133|C1192667_1193773     1107     954.000     861.789     291.795
b1134|C1193827_1194288      462     130.000     281.385      95.275
b1135|C1194298_1194951      654     187.000     285.933      96.815
b1136|1195123_1196373      1251    2773.000    2216.627     750.533
b1137|C1196867_1197532      666      35.000      52.553      17.794
b1138|C1197533_1198237      705      35.000      49.645      16.810
b1139|1198695_1199588       894      30.000      33.557      11.362
b1140|C1199679_1200806     1128      26.000      23.050       7.804
b1141|C1200787_1201032      246       7.000      28.455       9.635
b1143|1201497_1201838       342      11.000      32.164      10.890
b1144|C1201776_1202084      309      10.000      32.362      10.958
b1145|C1202259_1202933      675     103.000     152.593      51.667
b1146|1203024_1203224       201       1.000       4.975       1.685
b1147|1203268_1203825       558      76.000     136.201      46.117
b1148|1203822_1204160       339       1.000       2.950       0.999
b4692|1204170_1204403       234       0.000       0.000       0.000
b4693|1204404_1205537      1134       3.000       2.646       0.896
b1150|1205549_1205731       183       1.000       5.464       1.850
b1151|1205731_1206142       412       2.000       4.854       1.644
b1152|1206143_1206922       780       0.000       0.000       0.000
b1153|1206913_1207497       585       1.000       1.709       0.579
b1154|1207501_1208130       630       1.000       1.587       0.537
b1155|1208132_1208545       414       5.000      12.077       4.089
b1156|C1208517_1209119      603       3.462       5.741       1.944
b1157|C1209119_1209619      501       1.000       1.996       0.676
b1158|1209685_1210239       555       6.000      10.811       3.660
b1159|1210346_1211179       834      45.000      53.957      18.269
b4519|1211413_1211577       165       8.000      48.485      16.417
b1160|C1211680_1212003      324       7.000      21.605       7.315
b1161|C1212703_1213107      405      10.000      24.691       8.360
b1162|C1213328_1214059      732     299.000     408.470     138.305
b1163|C1214264_1215475     1212     344.000     283.828      96.102
b1164|1215789_1216025       237       7.000      29.536      10.001
b1165|1216068_1216340       273       4.000      14.652       4.961
b1166|1216369_1216635       267       5.000      18.727       6.341
b1167|1216748_1216996       249       1.000       4.016       1.360
b1168|1217328_1218851      1524      32.000      20.997       7.110
b4520|1218983_1219201       219      10.000      45.662      15.461
b4491|1219601_1222248      2648      36.000      13.595       4.603
b1171|C1222305_1222634      330      40.000     121.212      41.042
b1172|C1222644_1222988      345      44.000     127.536      43.183
b4593|C1222990_1223163      174       4.000      22.989       7.784
b4594|1223264_1223449       186       1.000       5.376       1.820
b4521|1223564_1223907       345       2.000       5.797       1.963
b1174|C1224279_1224545      267     325.000    1217.228     412.144
b1175|C1224549_1225361      813     903.000    1110.701     376.075
b1176|C1225385_1226080      696     389.000     558.908     189.242
b1177|1226600_1226968       369      39.000     105.691      35.786
b1178|C1227071_1227472      402      27.000      67.164      22.741
b1179|1227714_1228007       294      37.000     125.850      42.612
b1180|1228079_1228738       660     133.000     201.515      68.232
b1181|1228815_1229276       462      49.000     106.061      35.911
b1182|C1229483_1230394      912       1.000       1.096       0.371
b1183|1230767_1231186       420       8.000      19.048       6.449
b1184|1231186_1232454      1269      37.000      29.157       9.872
b1185|C1232500_1233030      531     209.000     393.597     133.269
b1186|C1233176_1234717     1542     436.000     282.750      95.737
b1187|1234938_1235657       720     460.000     638.889     216.323
b1188|C1235709_1237241     1533      32.000      20.874       7.068
b1189|1237571_1238869      1299     474.000     364.896     123.551
b1190|1238879_1239949      1071     352.000     328.665     111.283
b1191|C1240335_1242071     1737     366.000     210.708      71.344
b1192|C1242166_1243080      915      57.000      62.295      21.093
b1193|1243180_1243791       612      91.000     148.693      50.346
b1194|C1243793_1244527      735      25.000      34.014      11.517
b1195|1244728_1244982       255       1.000       3.922       1.328
b1196|1245160_1245600       441       3.000       6.803       2.303
b1197|C1245679_1247376     1698      69.000      40.636      13.759
b1198|C1247696_1249114     1419    1655.000    1166.314     394.905
b1199|C1249125_1249757      633     871.000    1375.987     465.899
b1200|C1249768_1250838     1071    1423.000    1328.665     449.876
b1201|1251066_1252985      1920     134.000      69.792      23.631
b1202|C1253085_1255952     2868      69.000      24.059       8.146
b1203|C1256721_1257812     1092    1013.000     927.656     314.097
b1204|C1257929_1258513      585     177.000     302.564     102.446
b1205|1258791_1259069       279      72.000     258.065      87.379
b1206|C1259124_1260803     1680     329.000     195.833      66.308
b1207|C1260928_1261875      948    1572.000    1658.228     561.463
b1208|C1262026_1262877      852     755.000     886.150     300.044
b1209|C1262877_1263500      624     124.000     198.718      67.284
b1210|1263714_1264970      1257     930.000     739.857     250.510
b1211|1265012_1266094      1083     777.000     717.452     242.924
b1212|1266094_1266927       834     483.000     579.137     196.091
b1213|1266924_1267316       393     214.000     544.529     184.373
b1214|1267320_1268129       810     670.000     827.160     280.070
b1215|1268165_1269019       855     717.000     838.596     283.942
b4419|C1269168_1269275      108      26.550     245.833      83.237
b4421|C1269703_1269810      108       2.000      18.519       6.270
b4423|C1270238_1270345      108      26.550     245.833      83.237
b1216|C1270749_1271849     1101     493.000     447.775     151.613
b1217|1272119_1272349       231       6.000      25.974       8.795
b1218|1272507_1273202       696      49.000      70.402      23.838
b1219|C1273246_1273599      354     119.000     336.158     113.821
b1220|1273784_1275178      1395     115.000      82.437      27.913
b1221|C1275179_1275829      651     161.000     247.312      83.738
b1222|C1275822_1277618     1797     217.000     120.757      40.887
b1223|1277957_1279348      1392     328.000     235.632      79.783
b1224|1279864_1283607      3744     837.000     223.558      75.695
b1225|1283604_1285142      1539     119.000      77.323      26.181
b1226|1285139_1285849       711      51.000      71.730      24.287
b1227|1285849_1286526       678      29.000      42.773      14.483
b1229|C1287087_1287176       90     185.000    2055.556     695.996
b1232|C1287782_1288624      843     481.000     570.581     193.194
b1233|C1288674_1289132      459     182.000     396.514     134.257
b1234|1289245_1290150       906     239.000     263.797      89.320
b1235|1290242_1291255      1014     198.000     195.266      66.116
b1236|1291457_1292365       909     769.000     845.985     286.444
b1237|C1292509_1292922      414    1208.000    2917.874     987.970
b1238|1293527_1294144       618      89.000     144.013      48.762
b4573|C1294426_1295322      900      56.000      62.222      21.068
b1241|C1295446_1298121     2676    2529.000     945.067     319.993
b1242|1298598_1299245       648      94.000     145.062      49.117
b1243|1301182_1302813      1632    6718.000    4116.422    1393.789
b1244|1302899_1303819       921    2488.000    2701.412     914.677
b1245|1303834_1304742       909    2777.000    3055.006    1034.402
b1246|1304754_1305767      1014    4542.000    4479.290    1516.654
b1247|1305764_1306768      1005    3225.000    3208.955    1086.528
b1248|C1306821_1307150      330     260.000     787.879     266.770
b1249|C1307185_1308645     1461     444.000     303.901     102.899
b4595|1308788_1308961       174      53.000     304.598     103.134
b1250|C1309016_1310269     1254      65.000      51.834      17.551
b1251|C1310569_1310865      297      14.000      47.138      15.961
b1252|1311089_1311808       720     150.000     208.333      70.540
b1253|C1311848_1312246      399      85.000     213.033      72.131
b1254|C1312351_1312890      540     215.000     398.148     134.810
b1255|C1312920_1313663      744     204.000     274.194      92.840
b1256|1314020_1314658       639      45.000      70.423      23.845
b1257|C1314718_1315224      507      15.000      29.586      10.018
b1258|C1315270_1315770      501       2.000       3.992       1.352
b1259|C1315856_1316035      180       0.000       0.000       0.000
b1260|C1316416_1317222      807      98.000     121.437      41.118
b1261|C1317222_1318415     1194     161.000     134.841      45.656
b1262|C1318427_1319785     1359     219.000     161.148      54.563
b1263|C1319789_1321384     1596      77.000      48.246      16.336
b1264|C1321384_1322946     1563      31.000      19.834       6.716
b1265|C1323038_1323082       45       2.000      44.444      15.049
b1266|1323220_1324101       882     196.000     222.222      75.243
b1267|1324098_1324718       621     214.000     344.605     116.681
b1268|1324746_1326641      1896     195.000     102.848      34.824
b1269|1326852_1327727       876    1662.000    1897.260     642.398
b1270|C1327767_1328357      591     137.000     231.810      78.489
b1271|C1328354_1329112      759      79.000     104.084      35.242
b1272|1329332_1330381      1050     270.000     257.143      87.067
b1273|C1330417_1330668      252     178.000     706.349     239.164
b1274|1331048_1333645      2598    3239.000    1246.728     422.133
b1275|1333855_1334829       975     266.000     272.821      92.375
b4522|1335160_1335288       129      17.000     131.783      44.621
b4523|1335291_1335458       168      11.000      65.476      22.170
b1276|1335831_1338506      2676     481.000     179.746      60.861
b1277|C1338570_1339160      591     251.000     424.704     143.802
b1278|1339330_1340094       765      89.000     116.340      39.392
b1279|1340243_1340551       309     162.000     524.272     177.514
b1280|1340558_1341727      1170     285.000     243.590      82.478
b1281|1341921_1342658       738     300.000     406.504     137.639
b1282|1342658_1342984       327      51.000     155.963      52.808
b1283|C1343110_1343328      219      68.000     310.502     105.134
b1284|C1343597_1344346      750     160.000     213.333      72.233
b4596|C1344436_1344609      174      13.000      74.713      25.297
b1285|C1344757_1346742     1986     142.000      71.501      24.210
b4672|1346796_1346900       105       6.000      57.143      19.348
b1286|C1346978_1348912     1935    1470.000     759.690     257.225
b1287|C1348980_1350107     1128      84.000      74.468      25.214
b1288|C1350251_1351039      789    1637.000    2074.778     702.504
b1289|C1351407_1351760      354      78.000     220.339      74.605
b1290|C1351828_1352634      807     190.000     235.440      79.718
b1291|C1352636_1353628      993     315.000     317.221     107.408
b1292|C1353628_1354518      891     179.000     200.898      68.022
b1293|C1354505_1355470      966     199.000     206.004      69.751
b1294|C1355467_1357110     1644     293.000     178.224      60.345
b1295|C1357423_1357668      246      32.000     130.081      44.045
b1296|C1357802_1359187     1386      25.000      18.038       6.107
b1297|C1359490_1360908     1419      61.000      42.988      14.555
b1298|1361120_1361884       765      28.000      36.601      12.393
b1299|1361911_1362468       558      31.000      55.556      18.811
b1300|1362743_1364230      1488       5.000       3.360       1.138
b1301|1364232_1365512      1281       4.000       3.123       1.057
b1302|1365550_1366815      1266      12.000       9.479       3.209
b1303|C1366935_1367912      978      73.000      74.642      25.273
b1304|1368079_1368747       669     153.000     228.700      77.436
b1305|1368801_1369025       225      40.000     177.778      60.194
b1306|1369025_1369384       360      33.000      91.667      31.038
b1307|1369393_1369614       222       9.000      40.541      13.727
b1308|1369689_1370003       315      74.000     234.921      79.542
b1309|1370216_1371895      1680      18.000      10.714       3.628
b1310|1371909_1373201      1293      25.000      19.335       6.547
b1311|1373222_1374103       882      11.000      12.472       4.223
b1312|1374090_1374932       843      13.000      15.421       5.221
b1313|1374963_1376015      1053      28.000      26.591       9.003
b1314|1376034_1376822       789      11.000      13.942       4.721
b1315|1376832_1377887      1056      12.000      11.364       3.848
b1316|1377884_1380151      2268      24.000      10.582       3.583
b1317|1380148_1380807       660       6.000       9.091       3.078
b4524|1380821_1381902      1083       3.000       2.770       0.938
b1319|1381947_1382852       906       6.000       6.623       2.242
b1320|C1382963_1383961      999      21.000      21.021       7.118
b1321|1384117_1385514      1398     153.000     109.442      37.056
b1322|1385511_1386572      1062      75.000      70.621      23.912
b1323|1386720_1388261      1542     710.000     460.441     155.902
b1324|C1388305_1388811      507     895.000    1765.286     597.712
b1325|1388930_1389895       966     159.000     164.596      55.731
b1326|C1389870_1390598      729      98.000     134.431      45.517
b4525|C1390725_1390862      138       1.000       7.246       2.454
b4673|C1390868_1390933       66       1.000      15.152       5.130
b1327|C1390933_1391853      921      14.000      15.201       5.147
b1328|1391991_1392890       900      53.000      58.889      19.939
b1329|1393227_1394840      1614     466.000     288.724      97.760
b1330|C1394891_1395922     1032      83.000      80.426      27.232
b1331|1396076_1397092      1017     284.263     279.511      94.640
b1332|1397365_1397622       258     179.000     693.798     234.915
b1333|C1397672_1398622      951     476.000     500.526     169.474
b1334|C1398774_1399526      753    1462.000    1941.567     657.400
b1335|C1399721_1400236      516      55.000     106.589      36.090
b1336|C1400247_1401773     1527      27.000      17.682       5.987
b1337|C1401810_1403255     1446      15.000      10.373       3.512
b1338|C1403255_1404565     1311       9.000       6.865       2.324
b1339|1404741_1405649       909      78.000      85.809      29.054
b1340|1405979_1406542       564      88.000     156.028      52.830
b1341|C1406563_1407795     1233      45.000      36.496      12.357
b1342|1408050_1409033       984      98.000      99.593      33.722
b1343|1409511_1410884      1374     237.000     172.489      58.403
b1344|C1411013_1411948      936     426.000     455.128     154.103
b1345|C1412000_1413235     1236      68.000      55.016      18.628
b1346|C1413237_1413452      216       0.000       0.000       0.000
b1347|C1413531_1413740      210       0.000       0.000       0.000
b1348|C1413733_1413927      195       1.000       5.128       1.736
b1349|C1413984_1414793      810      14.000      17.284       5.852
b1350|C1414786_1417386     2601      16.000       6.151       2.083
b1351|C1417488_1417763      276       0.000       0.000       0.000
b4526|C1417838_1418008      171       0.000       0.000       0.000
b1352|C1418008_1418229      222       0.000       0.000       0.000
b1353|1418671_1419159       489       5.000      10.225       3.462
b4527|C1419156_1419311      156       4.000      25.641       8.682
b1355|C1419322_1419456      135       5.000      37.037      12.540
b1356|C1419765_1420241      477     189.000     396.226     134.159
b1357|1420365_1420661       297       4.000      13.468       4.560
b1358|1420684_1421106       423       4.000       9.456       3.202
b1359|1421119_1421976       858       6.000       6.993       2.368
b1360|1421983_1422729       747       3.000       4.016       1.360
b1361|1422701_1423200       500       6.000      12.000       4.063
b1362|1423201_1423644       444       7.028      15.830       5.360
b4528|1423400_1423585       186       0.095       0.509       0.172
b1363|1423782_1425239      1458      71.000      48.697      16.488
b1365|1425377_1425640       264       3.000      11.364       3.848
b1366|1425630_1426082       453       7.000      15.453       5.232
b1368|1426454_1427386       933       4.000       4.287       1.452
b4570|1427389_1428984       400       5.000      12.500       4.232
b1370|C1427746_1428726      981      18.248      18.602       6.298
b1372|1429049_1432411      3363      16.000       4.758       1.611
b1373|1432411_1432986       576       7.529      13.072       4.426
b1374|C1433084_1433674      591      89.368     151.216      51.200
b1375|C1433991_1434224      234     171.931     734.748     248.780
b4638|C1434958_1435008       51       3.000      58.824      19.917
b1376|C1435185_1435619      435      37.000      85.057      28.800
b1377|C1435760_1436893     1134      22.000      19.400       6.569
b1378|C1437260_1440784     3525    1044.000     296.170     100.281
b4529|1441058_1441324       267      46.000     172.285      58.334
b1379|C1441321_1441743      423     102.000     241.135      81.646
b1380|C1441854_1442843      990     386.000     389.899     132.017
b1381|1443051_1445690      2640     232.000      87.879      29.755
b1382|1445687_1445872       186      11.000      59.140      20.024
b1383|1445880_1446206       327      47.000     143.731      48.666
b1384|C1446378_1447283      906      25.000      27.594       9.343
b1385|1447519_1449018      1500      41.000      27.333       9.255
b1386|C1449076_1451349     2274      17.000       7.476       2.531
b1387|C1451597_1453642     2046       3.000       1.466       0.496
b1388|1453927_1454856       930       9.000       9.677       3.277
b1389|1454868_1455155       288       2.000       6.944       2.351
b1390|1455164_1455910       747       9.000      12.048       4.079
b1391|1455925_1456422       498       7.000      14.056       4.759
b1392|1456430_1457500      1071       6.000       5.602       1.897
b1393|1457497_1458264       768       6.000       7.813       2.645
b1394|1458264_1459052       789       7.000       8.872       3.004
b1395|1459054_1460481      1428      21.000      14.706       4.979
b1396|1460471_1460893       423       5.000      11.820       4.002
b1397|1460893_1462098      1206      34.000      28.192       9.546
b1398|1462125_1463438      1314      35.000      26.636       9.019
b1399|1463539_1464489       951      93.000      97.792      33.112
b1400|1464471_1465061       591      62.000     104.907      35.521
b4674|C1465165_1465230       66       0.000       0.000       0.000
b4492|1465392_1474013      6063     345.000      56.903      19.267
b1402|C1467921_1468826      906      60.719      67.019      22.692
b1403|C1468784_1469149      366      30.333      82.878      28.062
b1404|1469358_1470509      1152      53.285      46.254      15.661
b1406|1474221_1475081       861      11.000      12.776       4.326
b1407|1475144_1477450      2307      19.000       8.236       2.789
b1408|1477621_1478226       606       1.000       1.650       0.559
b1409|1478226_1479122       897       3.000       3.344       1.132
b1410|1479138_1480895      1758      17.000       9.670       3.274
b1411|1480909_1482201      1293      15.000      11.601       3.928
b1412|C1482255_1482860      606      31.000      51.155      17.321
b1413|1483061_1486963      3903    1591.000     407.635     138.022
b1414|1487235_1488035       801      47.000      58.677      19.867
b1415|1488232_1489671      1440     660.000     458.333     155.188
b4493|C1489713_1490713     1002     347.000     346.307     117.257
b1418|1490902_1491432       531     174.000     327.684     110.951
b1419|1491677_1491850       174      27.000     155.172      52.540
b4428|C1491922_1492071      150      18.250     121.667      41.195
b1420|C1491962_1492129      168      33.750     200.893      68.021
b1421|1492470_1494110      1641      92.000      56.063      18.983
b1422|C1494148_1495071      924     185.000     200.216      67.792
b1423|1495288_1496631      1344      16.000      11.905       4.031
b1424|1496856_1498511      1656     283.000     170.894      57.863
b1426|1498651_1498875       225       8.000      35.556      12.039
b1427|1498938_1499477       540      36.000      66.667      22.573
b1428|C1499469_1500449      981       9.000       9.174       3.106
b1429|1500573_1501565       993      49.000      49.345      16.708
b1430|1501562_1502155       594      47.000      79.125      26.791
b1431|1502457_1503125       669      64.000      95.665      32.392
b4578|C1503218_1503649      432      19.000      43.981      14.892
b1432|1503717_1504865      1149     115.000     100.087      33.889
b1433|C1504905_1506080     1176      25.000      21.259       7.198
b1434|1506172_1506708       537      29.000      54.004      18.285
b1435|1506781_1508742      1962     368.000     187.564      63.508
b1436|C1508834_1509064      231      15.000      64.935      21.987
b4532|1509286_1509462       177       6.000      33.898      11.478
b1438|1509508_1509924       417      24.000      57.554      19.487
b1439|1510003_1511409      1407     150.000     106.610      36.097
b1440|1511654_1512799      1146      22.000      19.197       6.500
b1441|1512817_1513830      1014      16.000      15.779       5.343
b1442|1513831_1514772       942       8.000       8.493       2.876
b1443|1514762_1515556       795      11.000      13.836       4.685
b1444|1515578_1517002      1425      28.000      19.649       6.653
b4598|C1517099_1517194       96      12.000     125.000      42.324
b1445|1517389_1517562       174      11.000      63.218      21.405
b1446|1517648_1517881       234      98.000     418.803     141.804
b1447|C1517882_1518331      450      21.000      46.667      15.801
b1448|C1518328_1518846      519      31.000      59.730      20.224
b1449|1519027_1520064      1038      35.000      33.719      11.417
b1450|1520262_1520927       666      40.000      60.060      20.336
b1451|C1520963_1523065     2103     459.000     218.260      73.901
b1452|1523307_1524368      1062     348.000     327.684     110.951
b1453|C1524481_1525980     1500     165.000     110.000      37.245
b1454|1526247_1526864       618       4.000       6.472       2.192
b1455|1526940_1527152       213       0.000       0.000       0.000
b1456|1527902_1529938      2037       8.273       4.061       1.375
b1457|1529922_1530404       483       7.000      14.493       4.907
b1459|1530586_1531639      1053      14.000      13.295       4.502
b1460|1531816_1532952      1137       1.000       0.880       0.298
b1461|1533052_1533285       234      10.000      42.735      14.470
b1462|C1533282_1533851      570       9.000      15.789       5.346
b1463|1534024_1534869       846      17.000      20.095       6.804
b1464|C1534965_1535858      894      75.000      83.893      28.405
b1465|C1535937_1536617      681       1.000       1.468       0.497
b1466|C1536614_1537309      696       2.000       2.874       0.973
b1467|C1537309_1538853     1545       8.000       5.178       1.753
b1468|C1538850_1542590     3741      25.000       6.683       2.263
b1469|C1542672_1544060     1389       5.000       3.600       1.219
b1471|C1544384_1545714     1332       3.000       2.252       0.763
b1472|C1545750_1546028      279       0.000       0.000       0.000
b1473|C1546288_1547169      882      19.000      21.542       7.294
b1474|1547401_1550448      3048     391.636     128.489      43.506
b1475|1550461_1551345       885     104.000     117.514      39.789
b1476|1551338_1551991       654     124.000     189.602      64.198
b1477|C1552398_1552682      285      56.000     196.491      66.530
b1478|C1552828_1553838     1011     160.000     158.259      53.585
b1479|C1553972_1555669     1698     987.000     581.272     196.814
b1480|C1555826_1555963      138       3.000      21.739       7.361
b1481|C1556065_1556280      216       1.000       4.630       1.568
b1482|1556625_1557056       432      17.000      39.352      13.324
b1483|C1557112_1558038      927      14.000      15.102       5.114
b1484|C1558031_1559017      987      12.000      12.158       4.117
b1485|C1559014_1559910      897      14.000      15.608       5.285
b1486|C1559907_1560929     1023       8.000       7.820       2.648
b1487|C1560931_1562481     1551      12.000       7.737       2.620
b1488|C1562495_1563076      582       0.000       0.000       0.000
b1489|C1563334_1565733     2400      25.000      10.417       3.527
b1490|C1565758_1567140     1383      10.000       7.231       2.448
b1491|C1567504_1568823     1320      43.000      32.576      11.030
b1492|C1568954_1570489     1536      11.000       7.161       2.425
b1493|C1570645_1572045     1401      10.250       7.316       2.477
b1494|C1572407_1575202     2796      80.000      28.612       9.688
b1495|C1575247_1577619     2373      34.000      14.328       4.851
b1496|C1577657_1579342     1686      10.000       5.931       2.008
b1497|C1579633_1580790     1158       2.000       1.727       0.585
b1498|C1580842_1582524     1683      15.000       8.913       3.018
b1499|C1582926_1583687      762       1.000       1.312       0.444
b1500|C1583762_1583959      198       0.000       0.000       0.000
b1501|C1584207_1586486     2280      28.000      12.281       4.158
b1502|C1586820_1587734      915       2.000       2.186       0.740
b1503|C1587793_1588296      504       2.000       3.968       1.344
b1504|C1588309_1588839      531       3.000       5.650       1.913
b1505|C1588853_1590079     1227      18.000      14.670       4.967
b1506|C1590334_1590536      204       0.000       0.000       0.000
b1507|C1590854_1592176     1323      29.000      21.920       7.422
b1508|C1592176_1592442      267       6.000      22.472       7.609
b4696|C1592665_1597987     5323      94.000      17.659       5.979
b1511|C1598617_1600209     1593      47.000      29.504       9.990
b1512|C1600288_1601241      954      24.000      25.157       8.518
b1513|1601490_1603025      1536      12.000       7.813       2.645
b1514|1603019_1604047      1029       1.000       0.972       0.329
b1515|1604047_1605039       993       1.000       1.007       0.341
b1516|1605051_1606073      1023      10.000       9.775       3.310
b1517|1606100_1606975       876       7.000       7.991       2.706
b1518|1606999_1607289       291       7.000      24.055       8.145
b1519|1607346_1608104       759      21.000      27.668       9.368
b1520|C1608108_1609022      915      31.000      33.880      11.471
b1521|C1609229_1610680     1452     110.000      75.758      25.651
b1522|C1610907_1611854      948     122.000     128.692      43.574
b1523|C1611966_1612325      360     102.000     283.333      95.935
b1524|C1612325_1613251      927     185.000     199.569      67.572
b1525|C1613315_1614703     1389      52.000      37.437      12.676
b1526|1614804_1615685       882      22.000      24.943       8.446
b1527|1615763_1616878      1116       3.000       2.688       0.910
b1528|1617028_1618218      1191      38.000      31.906      10.803
b1529|C1618243_1618908      666      49.000      73.574      24.911
b1530|1619120_1619554       435      38.000      87.356      29.578
b1531|1619574_1619957       384      61.000     158.854      53.787
b1532|1619989_1620207       219      31.000     141.553      47.929
b1533|C1620238_1621137      900      73.000      81.111      27.464
b1534|1621332_1622519      1188      48.000      40.404      13.681
b4599|1622646_1622741        96      18.000     187.500      63.486
b1535|C1622960_1623850      891      86.000      96.521      32.681
b1536|C1624105_1624497      393       3.000       7.634       2.585
b1537|1624773_1625291       519      15.000      28.902       9.786
b1538|C1625335_1627380     2046     293.000     143.206      48.489
b1539|1627517_1628263       747     322.000     431.058     145.953
b1540|1628352_1629038       687     303.000     441.048     149.336
b1541|1629215_1629418       204      32.000     156.863      53.113
b1542|C1629453_1630913     1461      15.000      10.267       3.476
b4600|C1631002_1652838     1368      10.000       7.310       2.475
b1544|1633072_1633305       234     122.069     521.662     176.631
b1545|1633622_1634212       591      62.632     105.976      35.883
b1546|C1634310_1634885      576       7.529      13.072       4.426
b1547|C1634885_1635847      963       6.000       6.231       2.110
b1548|C1635840_1636367      528       1.667       3.157       1.069
b4533|1636756_1636989       234       1.000       4.274       1.447
b1549|1637047_1637457       411       2.000       4.866       1.648
b1550|C1637609_1637782      174      64.000     367.816     124.540
b1551|C1637954_1638109      156      33.000     211.538      71.625
b1552|C1638455_1638667      213     467.000    2192.488     742.360
b1553|C1639030_1639527      498      18.667      37.483      12.692
b4689|C1639080_1639334      255       3.333      13.072       4.426
b1554|C1639524_1640057      534      15.000      28.090       9.511
b1555|C1640054_1640365      312      20.000      64.103      21.705
b1556|C1640370_1640585      216      15.000      69.444      23.513
b1557|C1641339_1641554      216    2204.000   10203.704    3454.897
b1558|1641855_1642067       213     296.895    1393.872     471.955
b1559|C1642489_1643241      753      27.000      35.857      12.141
b1560|C1643255_1644304     1050      10.000       9.524       3.225
b1561|C1644651_1644902      252       9.000      35.714      12.093
b1562|C1645119_1645274      156      10.000      64.103      21.705
b1563|C1645346_1645633      288      32.000     111.111      37.621
b1564|C1645633_1645872      240      30.000     125.000      42.324
b1565|1645897_1646202       306      12.000      39.216      13.278
b1566|1646405_1646737       333       2.000       6.006       2.034
b1567|C1647174_1647356      183       2.000      10.929       3.700
b1568|C1647358_1647636      279      10.000      35.842      12.136
b1569|C1647620_1647850      231       7.000      30.303      10.260
b1570|1647934_1648341       408     100.000     245.098      82.988
b1571|1648508_1648663       156       3.000      19.231       6.511
b1572|1648665_1648793       129       6.000      46.512      15.748
b1573|1648823_1649041       219       6.000      27.397       9.277
b1575|1649609_1649797       189       1.000       5.291       1.791
b1576|1649794_1649985       192       0.000       0.000       0.000
b1577|1650078_1650842       765       1.000       1.307       0.443
b1578|1650845_1651537       693      45.143      65.141      22.056
b1579|1651551_1652708      1158      13.000      11.226       3.801
b1580|C1652896_1653915     1020      10.000       9.804       3.320
b1581|C1653927_1655141     1215      13.000      10.700       3.623
b1582|C1655347_1655673      327      19.000      58.104      19.674
b1583|1655808_1656149       342      57.000     166.667      56.432
b1584|1656184_1656744       561      99.000     176.471      59.752
b1585|C1656747_1657457      711      59.000      82.982      28.097
b1586|1657565_1657870       306      12.000      39.216      13.278
b1587|1658069_1660495      2427      47.000      19.365       6.557
b1588|1660556_1662979      2424      39.000      16.089       5.448
b1589|1662990_1663607       618      11.000      17.799       6.027
b1590|1663609_1664463       855      84.000      98.246      33.265
b1591|1664506_1665120       615     100.000     162.602      55.056
b1592|1665315_1666571      1257      48.000      38.186      12.930
b1593|C1666524_1667219      696      90.000     129.310      43.784
b1594|C1667344_1668564     1221     258.000     211.302      71.545
b1595|C1668699_1669592      894      13.000      14.541       4.924
b1596|1669699_1670952      1254      74.000      59.011      19.981
b1597|1671376_1671684       309       2.000       6.472       2.192
b4601|1671777_1671860        84       0.000       0.000       0.000
b1598|1671960_1672781       822      69.000      83.942      28.422
b1599|C1672820_1673149      330      77.000     233.333      79.005
b1600|C1673136_1673501      366     109.000     297.814     100.838
b1601|1673913_1674947      1035      60.000      57.971      19.629
b1602|C1674972_1676360     1389     681.000     490.281     166.005
b1603|C1676371_1677903     1533     462.000     301.370     102.042
b1604|1678427_1679371       945     307.000     324.868     109.998
b1605|1679557_1680939      1383     293.000     211.858      71.734
b1606|1680976_1681698       723     180.000     248.963      84.297
b1607|C1681695_1682030      336      74.000     220.238      74.571
b1608|1682159_1682878       720     132.000     183.333      62.075
b1609|1682882_1684183      1302     210.000     161.290      54.612
b1610|1684259_1685188       930      63.000      67.742      22.937
b1611|C1685185_1686588     1404     181.000     128.917      43.650
b1612|C1686731_1688377     1647     516.000     313.297     106.080
b1613|1688576_1689751      1176     296.000     251.701      85.224
b1614|1689852_1691360      1509     453.000     300.199     101.645
b1615|C1691586_1692851     1266      12.000       9.479       3.209
b1616|C1692890_1694263     1374      32.000      23.290       7.886
b1617|C1694260_1696071     1812      76.000      41.943      14.201
b1618|C1696462_1697052      591     160.000     270.728      91.666
b1619|C1697273_1698040      768      46.000      59.896      20.280
b1620|C1698152_1699180     1029      78.000      75.802      25.666
b1621|1699355_1700947      1593      93.000      58.380      19.767
b1622|1700957_1702129      1173     135.000     115.090      38.968
b1623|1702233_1703234      1002     324.000     323.353     109.485
b1624|C1703268_1704308     1041     206.000     197.887      67.003
b4409|1704551_1704676       126      50.000     396.825     134.362
b1625|1704949_1705164       216      11.000      50.926      17.243
b1626|1705250_1705690       441     125.000     283.447      95.973
b1627|1705767_1706348       582     268.000     460.481     155.915
b1628|1706348_1706926       579     243.000     419.689     142.104
b1629|1706919_1709141      2223     974.000     438.147     148.353
b1630|1709142_1710200      1059     500.000     472.144     159.864
b1631|1710204_1710824       621     349.000     561.997     190.288
b1632|1710828_1711523       696     377.000     541.667     183.404
b1633|1711523_1712158       636     234.000     367.925     124.576
b1634|1712769_1714271      1503    2141.000    1424.484     482.320
b1635|1714377_1714982       606      63.000     103.960      35.200
b1636|C1715026_1715889      864     282.000     326.389     110.513
b1637|C1715948_1717222     1275    1513.000    1186.667     401.796
b1638|C1717351_1718007      657     194.000     295.282      99.980
b1639|C1718066_1718395      330      23.000      69.697      23.599
b1640|C1718493_1719602     1110      76.000      68.468      23.183
b1641|1719876_1720343       468     864.000    1846.154     625.094
b1642|C1720390_1720824      435     251.000     577.011     195.372
b1643|1721025_1721261       237      32.000     135.021      45.717
b1644|1721264_1722121       858      56.000      65.268      22.099
b1645|1722121_1724133      2013     176.000      87.432      29.604
b1646|C1724134_1724655      522      66.000     126.437      42.811
b1647|C1724736_1725632      897     149.000     166.109      56.243
b1648|C1725681_1725920      240       8.000      33.333      11.286
b1649|1726023_1726622       600      51.000      85.000      28.780
b1650|1726659_1727756      1098     182.000     165.756      56.124
b1651|1727837_1728244       408     129.000     316.176     107.055
b1652|1728347_1728994       648     150.000     231.481      78.378
b1653|1729087_1733703      4617     327.000      70.825      23.981
b1654|C1733754_1734101      348     254.000     729.885     247.134
b1655|1734435_1735250       816      39.000      47.794      16.183
b1656|1735378_1735959       582    1162.000    1996.564     676.021
b1657|C1736121_1737290     1170      95.000      81.197      27.493
b4602|C1737456_1737545       90      37.000     411.111     139.199
b1658|1737844_1738869      1026     478.000     465.887     157.746
b1659|C1738866_1739798      933      82.000      87.889      29.758
b1660|1739911_1741122      1212     439.000     362.211     122.642
b1661|1741413_1742561      1149     242.000     210.618      71.314
b1662|C1742601_1743242      642     155.000     241.433      81.747
b1663|1743457_1744830      1374     143.000     104.076      35.239
b1664|C1744871_1746127     1257     319.000     253.779      85.928
b1667|1746700_1747005       306     455.000    1486.928     503.463
b1668|1747131_1748735      1605      45.000      28.037       9.493
b1669|C1748747_1749559      813      13.000      15.990       5.414
b1670|C1749563_1750348      786       5.000       6.361       2.154
b1671|C1750345_1751013      669       7.000      10.463       3.543
b1672|C1751077_1751724      648       6.000       9.259       3.135
b1673|C1751728_1753830     2103       7.000       3.329       1.127
b1674|C1753851_1754477      627       0.000       0.000       0.000
b1675|C1754932_1755141      210      20.000      95.238      32.247
b1676|1755698_1757110      1413    2110.000    1493.277     505.612
b1677|1757421_1757657       237    6015.000   25379.747    8593.390
b1678|C1757721_1758725     1005      70.000      69.652      23.584
b1679|C1758874_1759290      417      16.000      38.369      12.992
b1680|C1759303_1760523     1221      62.000      50.778      17.193
b1681|C1760520_1761791     1272      86.000      67.610      22.892
b1682|C1761766_1762512      747      37.000      49.531      16.771
b1683|C1762522_1764009     1488      86.000      57.796      19.569
b1684|C1764018_1764386      369      14.000      37.940      12.846
b1685|C1764934_1765122      189      12.000      63.492      21.498
b1686|C1765222_1765632      411      32.000      77.859      26.362
b1687|C1765629_1768685     3057     250.000      81.780      27.690
b1688|1769074_1770186      1113     123.000     110.512      37.419
b1689|1770615_1770971       357       1.000       2.801       0.948
b1690|1771071_1772285      1215       3.000       2.469       0.836
b1691|1772512_1773777      1266       0.000       0.000       0.000
b1692|1773789_1774655       867       2.000       2.307       0.781
b1693|1774686_1775444       759      15.000      19.763       6.692
b1694|1775587_1777182      1596       6.000       3.759       1.273
b1695|1777196_1778347      1152       8.000       6.944       2.351
b1696|C1778390_1779301      912      13.000      14.254       4.826
b1697|1779617_1780381       765       4.000       5.229       1.770
b1698|1780401_1781339       939       6.000       6.390       2.164
b1699|1781395_1782684      1290      11.000       8.527       2.887
b1700|1782681_1782974       294       3.000      10.204       3.455
b1701|1783031_1784677      1647       9.000       5.464       1.850
b1702|C1784734_1787112     2379     121.000      50.862      17.221
b1703|1787445_1788278       834      27.000      32.374      10.962
b1704|1788435_1789481      1047     170.000     162.369      54.977
b1705|1789613_1789804       192      68.000     354.167     119.918
b1706|C1789808_1791244     1437     592.000     411.969     139.490
b1707|C1791307_1792020      714      41.000      57.423      19.443
b1708|C1792267_1792731      465      84.000     180.645      61.165
b1709|C1792809_1793558      750      76.000     101.333      34.311
b1710|C1793558_1794109      552      95.000     172.101      58.272
b1711|C1794172_1795152      981     152.000     154.944      52.463
b1712|C1795253_1795552      300     979.000    3263.333    1104.940
b1713|C1795557_1797944     2388    6803.000    2848.827     964.591
b1714|C1797959_1798942      984    2474.000    2514.228     851.298
b1715|C1799226_1799270       45       3.000      66.667      22.573
b1716|C1799393_1799749      357   16174.000   45305.322   15340.039
b1717|C1799802_1799999      198    6511.000   32883.838   11134.219
b1718|C1800096_1800638      543   16020.000   29502.762    9989.412
b1719|C1800642_1802570     1929    8137.000    4218.248    1428.267
b4494|1803094_1804993      1902       8.000       4.206       1.424
b4535|1805165_1805272       108       0.000       0.000       0.000
b1722|C1805325_1806083      759      91.000     119.895      40.595
b1723|1806370_1807299       930      32.000      34.409      11.650
b1724|1807400_1807690       291      13.000      44.674      15.126
b1725|1807796_1808656       861      92.000     106.852      36.179
b1726|C1808697_1809233      537     132.000     245.810      83.229
b1727|1809380_1810048       669      65.000      97.160      32.898
b1728|1810211_1810801       591      78.000     131.980      44.687
b1729|1810934_1812325      1392     522.000     375.000     126.972
b1730|C1812329_1813132      804      21.000      26.119       8.844
b1731|C1813421_1813663      243      25.000     102.881      34.835
b1732|1813867_1816128      2262      17.000       7.515       2.545
b1733|C1816386_1817135      750      39.000      52.000      17.607
b1734|C1817148_1818500     1353      23.000      16.999       5.756
b1735|C1818605_1819447      843      37.000      43.891      14.861
b1736|C1819455_1819805      351      19.000      54.131      18.328
b1737|C1819856_1821214     1359      49.000      36.056      12.208
b1738|C1821299_1821619      321      20.000      62.305      21.096
b1739|C1821918_1822256      339      23.000      67.847      22.972
b1740|1822458_1823285       828     185.000     223.430      75.652
b1741|1823515_1824402       888      45.000      50.676      17.158
b1742|C1824362_1824937      576      14.000      24.306       8.230
b1743|C1825140_1825625      486      16.000      32.922      11.147
b1744|C1825955_1826923      969       7.000       7.224       2.446
b1745|C1826916_1828259     1344      15.000      11.161       3.779
b1746|C1828256_1829734     1479      10.000       6.761       2.289
b1747|C1829731_1830765     1035       5.000       4.831       1.636
b1748|C1830762_1831982     1221       9.000       7.371       2.496
b1749|1832428_1833234       807     230.000     285.006      96.501
b1750|1833401_1834111       711      22.000      30.942      10.477
b1751|1834116_1834793       678      12.000      17.699       5.993
b1752|1834808_1835515       708      15.000      21.186       7.174
b1753|1835515_1836063       549      22.000      40.073      13.568
b1754|1836073_1837239      1167      58.000      49.700      16.828
b1755|1837212_1838747      1536      35.000      22.786       7.715
b1756|1838747_1839400       654      29.000      44.343      15.014
b1757|1839467_1840774      1308      64.000      48.930      16.567
b1758|C1840783_1841403      621      37.000      59.581      20.174
b1759|1841490_1841897       408      19.000      46.569      15.768
b1760|C1841863_1842135      273       9.000      32.967      11.162
b1761|1842371_1843714      1344     315.000     234.375      79.358
b1762|C1843831_1844871     1041     128.000     122.959      41.633
b1763|C1844999_1846960     1962    1364.000     695.209     235.392
b1764|C1846965_1848008     1044     997.000     954.981     323.349
b1765|C1848125_1848676      552     359.000     650.362     220.208
b1766|1848837_1850693      1857     472.000     254.173      86.061
b1767|1850860_1851876      1017     279.000     274.336      92.888
b1768|1851887_1852528       642     178.000     277.259      93.878
b1769|C1852621_1853979     1359      36.000      26.490       8.969
b1770|C1854096_1854854      759      48.000      63.241      21.413
b1771|C1854991_1855971      981      30.000      30.581      10.355
b1772|C1855981_1856928      948      10.000      10.549       3.572
b1773|C1856933_1857769      837      13.000      15.532       5.259
b1774|C1857790_1858833     1044      15.000      14.368       4.865
b1775|C1858850_1860229     1380      15.000      10.870       3.680
b1776|C1860256_1861332     1077      24.000      22.284       7.545
b1777|C1861702_1861974      273     129.000     472.527     159.994
b1778|C1862016_1862429      414     309.000     746.377     252.718
b1779|1862771_1863766       996    7731.000    7762.048    2628.171
b1780|1863850_1864734       885     182.000     205.650      69.631
b1781|C1864782_1865636      855     121.000     141.520      47.918
b1782|C1865726_1866472      747     992.000    1327.979     449.644
b1783|1866908_1868842      1935      29.000      14.987       5.075
b1784|1868955_1870238      1284       9.000       7.009       2.373
b1785|1870385_1871860      1476      12.000       8.130       2.753
b1786|1872041_1873531      1491     137.000      91.885      31.111
b1787|1873574_1874077       504      85.000     168.651      57.104
b1788|C1874078_1874182      105      11.000     104.762      35.472
b1789|1874352_1874798       447      42.000      93.960      31.814
b1790|C1874755_1875576      822      28.000      34.063      11.534
b1791|1875673_1876854      1182      35.000      29.611      10.026
b1792|1876909_1877256       348      23.000      66.092      22.378
b1793|C1877278_1877532      255      25.000      98.039      33.195
b1794|1877715_1878740      1026     215.000     209.552      70.953
b4676|1878773_1878871        99      27.000     272.727      92.343
b4675|1878874_1878948        75       4.000      53.333      18.058
b1795|C1879007_1879255      249      46.000     184.739      62.551
b1796|C1879403_1879585      183       4.000      21.858       7.401
b1797|C1879589_1879948      360       7.000      19.444       6.584
b1798|C1880121_1880759      639      67.000     104.851      35.502
b1799|C1880886_1881809      924      47.000      50.866      17.223
b1800|1881912_1882997      1086       9.000       8.287       2.806
b1801|1883188_1884633      1446       4.000       2.766       0.937
b1802|1884665_1885789      1125       3.000       2.667       0.903
b1803|1885845_1886810       966      18.000      18.634       6.309
b1804|C1886864_1887991     1128     405.000     359.043     121.569
b1805|C1888061_1889746     1686     404.000     239.620      81.134
b1806|C1889951_1890532      582     377.000     647.766     219.329
b1807|C1890572_1891267      696     445.000     639.368     216.485
b1808|C1891325_1893235     1911     512.000     267.923      90.717
b1809|1893367_1893711       345      89.000     257.971      87.347
b1810|1894133_1894432       300      19.000      63.333      21.444
b1811|C1894552_1894731      180      18.000     100.000      33.859
b1812|1894805_1896166      1362     104.000      76.358      25.854
b1813|1896170_1896748       579      66.000     113.990      38.596
b1814|1896932_1898296      1365     475.000     347.985     117.825
b1815|1898427_1900025      1599      52.000      32.520      11.011
b1816|C1900029_1901585     1557     284.000     182.402      61.760
b1817|1902048_1903019       972    1319.000    1356.996     459.469
b1818|1903082_1903882       801    1118.000    1395.755     472.592
b1819|1903895_1904746       852    1476.000    1732.394     586.576
b1820|1904801_1905259       459      72.000     156.863      53.113
b1821|1905688_1906254       567      56.000      98.765      33.441
b1822|C1906251_1907060      810     243.000     300.000     101.578
b1823|C1907226_1907435      210    2685.000   12785.714    4329.146
b1824|C1907448_1907591      144    1952.000   13555.556    4589.809
b1825|C1908261_1908548      288     283.000     982.639     332.714
b1826|C1908623_1908766      144      84.000     583.333     197.512
b4536|1908925_1909164       240      52.000     216.667      73.362
b1827|C1909308_1910099      792     310.000     391.414     132.530
b1828|1910276_1911649      1374      56.000      40.757      13.800
b1829|C1911695_1912576      882     830.000     941.043     318.630
b1830|C1912768_1914816     2049    2740.000    1337.238     452.779
b1831|C1914836_1915534      699    2340.000    3347.639    1133.485
b1832|C1915631_1916128      498     397.000     797.189     269.922
b1833|1916258_1917541      1284     217.000     169.003      57.223
b1834|1917510_1920143      2634     418.000     158.694      53.733
b1835|1920223_1921662      1440     176.000     122.222      41.384
b1836|1921780_1922016       237      12.000      50.633      17.144
b1837|1922121_1922312       192      10.000      52.083      17.635
b1838|C1922313_1922969      657      22.000      33.486      11.338
b1839|C1923365_1923706      342     205.000     599.415     202.957
b1840|C1923719_1924591      873     420.000     481.100     162.897
b1841|C1924595_1924969      375     179.000     477.333     161.621
b1842|1925108_1925338       231      56.000     242.424      82.083
b1843|1925440_1926096       657      26.000      39.574      13.399
b1844|1926120_1926782       663      68.000     102.564      34.727
b1845|C1926779_1928839     2061     159.000      77.147      26.121
b1846|C1929048_1929707      660      77.000     116.667      39.502
b1847|C1930034_1930390      357     225.000     630.252     213.399
b1848|C1930457_1930747      291     158.000     542.955     183.841
b1849|1930881_1932059      1179      37.000      31.383      10.626
b1850|C1932115_1932756      642     311.000     484.424     164.022
b1851|C1932793_1934604     1812     540.000     298.013     100.905
b1852|C1934839_1936314     1476    1304.000     883.469     299.136
b1853|1936652_1937521       870     230.000     264.368      89.513
b1854|1937649_1939091      1443    1087.000     753.292     255.059
b1855|C1939222_1940193      972     411.000     422.840     143.170
b1856|C1940313_1941635     1323    1210.000     914.588     309.673
b1857|C1941651_1942583      933     905.000     969.989     328.431
b1858|1942662_1943417       756     153.000     202.381      68.525
b1859|1943414_1944199       786      98.000     124.682      42.216
b1860|C1944346_1945356     1011     286.000     282.888      95.784
b1861|C1945365_1945976      612     152.000     248.366      84.095
b4677|C1946115_1946180       66       1.000      15.152       5.130
b1862|1946251_1946853       603      49.000      81.260      27.514
b1863|C1946855_1947376      522     622.000    1191.571     403.457
b1864|C1947411_1948151      741    1174.000    1584.345     536.447
b1865|C1948180_1948632      453     572.000    1262.693     427.538
b1866|C1948750_1950522     1773    2067.000    1165.821     394.738
b1867|1950832_1951398       567      80.000     141.093      47.773
b1868|1951395_1952213       819      89.000     108.669      36.795
b1869|1952266_1952661       396      80.000     202.020      68.403
b1870|1952702_1953445       744     203.000     272.849      92.385
b1871|1953442_1954413       972     306.000     314.815     106.594
b1872|C1954578_1957007     2430      38.000      15.638       5.295
b1873|C1957032_1958132     1101      10.000       9.083       3.075
b1874|C1958520_1959266      747     535.000     716.198     242.499
b1875|C1959280_1959846      567      64.000     112.875      38.219
b1876|1960062_1961795      1734    1013.000     584.198     197.805
b1877|1961972_1962460       489      40.000      81.800      27.697
b1878|C1962580_1962972      393      37.000      94.148      31.878
b1879|C1962972_1965050     2079     130.000      62.530      21.172
b1880|C1965043_1966191     1149      40.000      34.813      11.787
b1881|C1966393_1967037      645       8.000      12.403       4.200
b1882|C1967048_1967437      390       9.000      23.077       7.814
b1883|C1967452_1968501     1050       1.000       0.952       0.322
b1884|C1968504_1969364      861       5.000       5.807       1.966
b1885|C1969383_1970984     1602       4.000       2.497       0.845
b1886|C1971030_1972691     1662       7.000       4.212       1.426
b1887|C1972836_1973339      504      12.000      23.810       8.062
b1888|C1973360_1975324     1965      26.000      13.232       4.480
b1889|C1975329_1976255      927       8.000       8.630       2.922
b1890|C1976252_1977139      888       9.000      10.135       3.432
b1891|C1977266_1977844      579      48.000      82.902      28.070
b1892|C1977847_1978197      351      32.000      91.168      30.869
b1893|C1978518_1979021      504      32.219      63.928      21.645
b1894|C1978940_1979215      276      27.451      99.459      33.676
b1895|1979753_1980181       429      12.000      27.972       9.471
b1896|C1980188_1981612     1425      36.000      25.263       8.554
b1897|C1981587_1982387      801      10.000      12.484       4.227
b4460|C1982554_1983540      987       9.000       9.119       3.087
b1900|C1983555_1985069     1515      18.000      11.881       4.023
b1901|C1985139_1986128      990       3.000       3.030       1.026
b1902|1986925_1987428       504      19.000      37.698      12.764
b4537|C1987507_1987758      252      40.000     158.730      53.745
b4663|C1987873_1987959       87      13.000     149.425      50.594
b1904|1988222_1988545       324      15.000      46.296      15.676
b1905|1988716_1989213       498      80.000     160.643      54.392
b1906|C1989251_1989490      240      14.000      58.333      19.751
b1907|1989681_1990892      1212     267.000     220.297      74.591
b1908|C1990954_1991619      666     225.000     337.838     114.389
b1912|C1992269_1992817      549     200.000     364.299     123.349
b1913|C1992874_1994706     1833     868.000     473.541     160.337
b1914|C1994703_1995359      657     358.000     544.901     184.499
b1915|1995818_1996042       225     110.000     488.889     165.534
b1916|C1996110_1996832      723     322.000     445.367     150.798
b1917|C1997062_1997814      753     135.000     179.283      60.704
b1918|C1997811_1998479      669      95.000     142.003      48.081
b1919|C1998494_1999480      987     123.000     124.620      42.195
b1920|C1999585_2000385      801     127.000     158.552      53.684
b1921|C2000473_2001024      552      49.000      88.768      30.056
b1922|C2001070_2001789      720      84.000     116.667      39.502
b1923|C2002110_2003606     1497     212.000     141.617      47.950
b1924|2003872_2005278      1407      27.000      19.190       6.498
b1925|2005303_2005713       411       9.000      21.898       7.414
b1926|2005713_2006078       366       9.000      24.590       8.326
b1927|2006156_2007643      1488      54.000      36.290      12.288
b1928|C2007677_2008090      414     169.000     408.213     138.218
b1929|2008277_2009482      1206     133.000     110.282      37.341
b1930|2009479_2009712       234      14.000      59.829      20.258
b1931|2009821_2010489       669      10.000      14.948       5.061
b1932|2010600_2011079       480       3.000       6.250       2.116
b4495|C2011223_2012351     1125       5.000       4.444       1.505
b1936|2012502_2012663       162       5.000      30.864      10.450
b1937|C2012700_2013014      315      17.000      53.968      18.273
b1938|2013229_2014887      1659     178.000     107.294      36.329
b1939|2014880_2015875       996     236.000     236.948      80.229
b1940|2015868_2016554       687     144.000     209.607      70.971
b1941|2016554_2017927      1374     192.000     139.738      47.314
b1942|2017946_2018389       444      33.000      74.324      25.166
b1943|2018386_2019513      1128      99.000      87.766      29.717
b1944|2019618_2020082       465     110.000     236.559      80.097
b1945|2020087_2021091      1005     270.000     268.657      90.965
b1946|2021088_2021501       414      93.000     224.638      76.061
b1947|2021504_2021869       366      95.000     259.563      87.886
b1948|2021869_2022606       738     102.000     138.211      46.797
b1949|2022616_2022885       270      39.000     144.444      48.908
b1950|2022893_2023678       786      45.000      57.252      19.385
b1951|2023968_2024591       624      15.000      24.038       8.139
b1952|C2024635_2024823      189      27.000     142.857      48.370
b1953|2024986_2025213       228      13.000      57.018      19.306
b1955|2025511_2026326       816      16.000      19.608       6.639
b1956|C2026323_2028017     1695     136.000      80.236      27.167
b1957|C2028188_2028370      183      39.000     213.115      72.159
b1958|C2028449_2029366      918     152.000     165.577      56.063
b1959|2029539_2030459       921      79.000      85.776      29.043
b1960|C2030448_2030918      471     103.000     218.684      74.045
b1961|C2030899_2032317     1419     249.000     175.476      59.415
b1962|C2032384_2033079      696      80.000     114.943      38.919
b1963|C2033119_2033484      366      11.000      30.055      10.176
b4496|2034051_2035243      1194      25.000      20.938       7.089
b1967|2035835_2036686       852      33.000      38.732      13.114
b1968|C2036794_2038152     1359     118.000      86.829      29.399
b1969|C2038152_2038823      672      83.000     123.512      41.820
b1970|2038956_2039369       414       3.000       7.246       2.454
b1971|2039478_2040482      1005      43.000      42.786      14.487
b1972|2040483_2041118       636      19.000      29.874      10.115
b1973|2041375_2042025       651      12.000      18.433       6.241
b1974|2042368_2042898       531      29.000      54.614      18.492
b1976|2043651_2044448       798      49.000      61.404      20.791
b1978|2044938_2052014      7077     206.000      29.108       9.856
b4497|C2052276_2053328     1053       1.000       0.950       0.322
b1981|2053643_2054959      1317     146.000     110.858      37.536
b1982|2055061_2056515      1455     217.000     149.141      50.498
b1983|2056858_2057574       717     396.000     552.301     187.005
b1985|C2058203_2059690     1488      28.000      18.817       6.371
b1987|C2059964_2060914      951      47.000      49.422      16.734
b1988|C2061016_2061933      918      11.000      11.983       4.057
b1990|C2062391_2063323      933     163.000     174.705      59.154
b1991|C2063388_2064467     1080     121.000     112.037      37.935
b1992|C2064479_2065222      744      91.000     122.312      41.414
b1993|C2065219_2065764      546      60.000     109.890      37.208
b4639|C2066068_2066154       87       5.000      57.471      19.459
b1994|C2066305_2067321     1017     221.257     217.558      73.664
b4640|C2067360_2067892      534      26.000      48.689      16.486
b4641|C2068261_2068419      159      13.000      81.761      27.684
b4582|2068635_2070474       509      20.000      39.293      13.304
b1996|C2068952_2069857      906      60.719      67.019      22.692
b1997|C2069815_2070180      366      30.333      82.878      28.062
b1999|2070660_2071211       552       8.000      14.493       4.907
b2000|2071539_2074658      3120     238.000      76.282      25.829
b2001|2074779_2076311      1533      26.000      16.960       5.743
b2002|2076308_2076754       447       5.000      11.186       3.787
b2003|2076817_2077038       222       3.000      13.514       4.576
b2004|2077112_2077480       369       3.000       8.130       2.753
b2005|2077569_2077943       375       4.000      10.667       3.612
b2006|2077940_2078107       168       6.000      35.714      12.093
b4642|C2078549_2078677      129       9.000      69.767      23.623
b4538|2078746_2078931       186      25.000     134.409      45.510
b2007|C2079032_2079361      330     270.000     818.182     277.030
b2008|C2079533_2080591     1059      80.000      75.543      25.578
b2009|C2080789_2081262      474      53.000     111.814      37.859
b2010|C2081381_2082547     1167      59.000      50.557      17.118
b2011|2082756_2084183      1428     210.000     147.059      49.793
b2012|C2084226_2084453      228      45.000     197.368      66.827
b2013|C2084467_2085525     1059     132.000     124.646      42.204
b2014|C2085704_2087062     1359    1165.000     857.248     290.258
b4678|C2087052_2087114       63      27.000     428.571     145.111
b2015|C2087329_2088258      930     112.000     120.430      40.777
b2016|C2088304_2089128      825     317.000     384.242     130.102
b4539|C2089211_2089465      255      51.000     200.000      67.718
b2017|C2089462_2089713      252      53.000     210.317      71.212
b2018|2089996_2090046        51     225.000    4411.765    1493.790
b2019|2090192_2091091       900     178.000     197.778      66.966
b2020|2091097_2092401      1305     262.000     200.766      67.978
b2021|2092398_2093468      1071     228.000     212.885      72.081
b2022|2093468_2094535      1068     248.000     232.210      78.624
b2023|2094535_2095125       591     101.000     170.897      57.864
b2024|2095125_2095862       738     133.000     180.217      61.020
b2025|2095844_2096620       777     143.000     184.041      62.315
b2026|2096614_2097225       612     183.000     299.020     101.246
b2027|C2097321_2098301      981    1425.000    1452.599     491.839
b2028|C2098447_2099613     1167     157.000     134.533      45.552
b2029|C2099862_2101268     1407    4067.000    2890.547     978.717
b4571|C2101396_2103389      795     671.000     844.025     285.781
b2030|C2101895_2102911     1017     284.263     279.511      94.640
b2032|C2103391_2104509     1119     841.000     751.564     254.474
b2033|C2104494_2105084      591     793.000    1341.794     454.321
b2034|C2105065_2106057      993    1175.000    1183.283     400.651
b2035|C2106060_2107226     1167    1348.000    1155.099     391.108
b2036|C2107226_2108329     1104    1392.000    1260.870     426.921
b2037|C2108337_2109584     1248    1692.000    1355.769     459.053
b2038|C2109581_2110138      558     685.000    1227.599     415.656
b2039|C2110138_2111019      882    1309.000    1484.127     502.514
b2040|C2111077_2111976      900     991.000    1101.111     372.828
b2041|C2111976_2113061     1086    1164.000    1071.823     362.911
b2042|C2113434_2114327      894     509.000     569.351     192.778
b2043|C2114502_2115896     1395      28.000      20.072       6.796
b2044|C2115907_2117127     1221      27.000      22.113       7.487
b2045|C2117124_2118404     1281       7.000       5.464       1.850
b2046|C2118680_2120158     1479       9.000       6.085       2.060
b2047|C2120160_2121554     1395       6.000       4.301       1.456
b2048|C2121609_2122979     1371       5.000       3.647       1.235
b2049|C2123084_2124520     1437       4.000       2.784       0.942
b2050|C2124523_2125746     1224       4.000       3.268       1.107
b2051|C2125743_2126222      480       3.000       6.250       2.116
b2052|C2126225_2127190      966       7.000       7.246       2.454
b2053|C2127193_2128314     1122       7.000       6.239       2.112
b2054|C2128340_2128888      549       1.000       1.821       0.617
b2055|C2128904_2129650      747       1.000       1.339       0.453
b2056|C2129661_2130878     1218       4.000       3.284       1.112
b2057|C2130853_2132070     1218       4.000       3.284       1.112
b2058|C2132067_2132555      489       1.000       2.045       0.692
b2059|C2132558_2133397      840       2.000       2.381       0.806
b2060|C2133490_2135652     2163       7.000       3.236       1.096
b2061|C2135655_2136098      444       0.000       0.000       0.000
b2062|C2136104_2137243     1140       3.000       2.632       0.891
b2063|2137902_2139485      1584     308.000     194.444      65.837
b2064|C2139759_2141612     1854     697.000     375.944     127.292
b2065|C2141634_2142215      582     355.000     609.966     206.530
b2066|C2142307_2142948      642     219.000     341.121     115.501
b2067|2143266_2146583      3318     153.000      46.112      15.613
b2068|C2146692_2147540      849      45.000      53.004      17.947
b2069|2147674_2149026      1353     288.000     212.860      72.073
b2070|C2149039_2150985     1947      53.000      27.221       9.217
b2071|2151185_2151646       462       2.000       4.329       1.466
b2072|C2151711_2152472      762      13.000      17.060       5.777
b2073|C2152469_2153128      660       9.000      13.636       4.617
b4667|C2153349_2153408       60      83.000    1383.333     468.386
b4668|C2153681_2153737       57      39.000     684.211     231.669
b2074|2154016_2155263      1248      54.000      43.269      14.651
b2075|2155263_2158385      3123     162.000      51.873      17.564
b2076|2158386_2161463      3078     164.000      53.281      18.041
b2077|2161464_2162879      1416      66.000      46.610      15.782
b2078|2162876_2164279      1404      48.000      34.188      11.576
b2079|2164276_2164998       723      72.000      99.585      33.719
b2080|2165189_2165521       333       8.000      24.024       8.134
b2081|2165668_2167029      1362     531.000     389.868     132.006
b2082|C2167302_2167520      219       7.000      31.963      10.823
b2083|C2167602_2167814      213       2.000       9.390       3.179
b2085|C2167989_2168306      318       2.000       6.289       2.130
b2086|2168712_2169611       900      14.000      15.556       5.267
b4498|C2169693_2171727      774     408.000     527.132     178.483
b2088|2170236_2170535       300      56.000     186.667      63.204
b2089|2170532_2171398       867     170.800     197.001      66.703
b2091|C2171833_2172873     1041    3094.000    2972.142    1006.345
b2092|C2172921_2174278     1346    4882.000    3627.043    1228.089
b2093|C2174282_2174566      285    1701.000    5968.421    2020.862
b2094|C2174597_2175049      453    2505.000    5529.801    1872.349
b2095|C2175059_2176321     1263    9602.000    7602.534    2574.160
b2096|C2176350_2177204      855    4380.000    5122.807    1734.544
b2097|C2177512_2178564     1053      29.000      27.540       9.325
b2098|2178821_2180098      1278      29.000      22.692       7.683
b2099|2180095_2181099      1005      51.000      50.746      17.182
b2100|2181096_2182061       966      62.000      64.182      21.732
b2101|C2182035_2182781      747      90.000     120.482      40.794
b2102|C2182833_2183651      819      24.000      29.304       9.922
b2103|C2183716_2184516      801      58.000      72.409      24.517
b2104|C2184513_2185301      789      51.000      64.639      21.886
b2105|C2185524_2185796      273      36.000     131.868      44.650
b2106|2185917_2186741       825      19.000      23.030       7.798
b2107|2186960_2187298       339      87.000     256.637      86.895
b2108|C2187380_2188414     1035       6.000       5.797       1.963
b2109|C2188430_2190910     2481      13.000       5.240       1.774
b2110|C2190926_2191645      720       0.000       0.000       0.000
b2111|C2191680_2192222      543       2.000       3.683       1.247
b2112|C2192515_2192796      282      11.000      39.007      13.208
b2113|C2193059_2194168     1110    1144.000    1030.631     348.964
b2114|2194300_2196333      2034    1434.000     705.015     238.713
b4499|2196474_2200269      3795      38.000      10.013       3.390
b2118|2200279_2203911      3633      40.000      11.010       3.728
b4541|2203972_2204289       318       1.000       3.145       1.065
b2119|2204596_2205684      1089       6.000       5.510       1.866
b2120|2205695_2207974      2280      21.000       9.211       3.119
b2121|2207967_2209103      1137       9.000       7.916       2.680
b2122|2209100_2211100      2001      44.000      21.989       7.445
b2123|2211225_2211686       462      64.000     138.528      46.905
b2124|C2211726_2212196      471     238.000     505.308     171.093
b2125|C2212243_2212962      720     380.000     527.778     178.702
b2126|C2212959_2214644     1686     506.000     300.119     101.618
b2127|2214866_2215597       732      21.000      28.689       9.714
b4542|2215657_2215764       108      73.000     675.926     228.863
b2128|C2215745_2216476      732      77.000     105.191      35.617
b2129|C2216481_2217407      927      19.000      20.496       6.940
b2130|C2217400_2218557     1158      21.000      18.135       6.140
b2131|C2218564_2219481      918      18.000      19.608       6.639
b2132|C2219692_2221989     2298     373.000     162.315      54.959
b2133|2222185_2223900      1716     298.000     173.660      58.800
b2134|C2223938_2224870      933     170.000     182.208      61.694
b2135|C2225044_2225631      588       3.000       5.102       1.728
b2136|2225801_2226379       579      73.000     126.079      42.690
b2137|C2226509_2227270      762      15.000      19.685       6.665
b2139|C2227323_2228758     1437       6.000       4.175       1.414
b4679|2228982_2229065        84       1.000      11.905       4.031
b2140|C2229438_2230385      948     100.000     105.485      35.717
b2141|2230624_2231022       399      31.000      77.694      26.307
b2142|2231019_2231714       696      76.000     109.195      36.973
b2143|2231844_2232728       885     837.000     945.763     320.228
b2144|2232878_2233597       720     134.000     186.111      63.016
b2145|2233600_2233839       240      27.000     112.500      38.092
b2146|2234033_2235271      1239      40.000      32.284      10.931
b2147|2235265_2236500      1236      47.000      38.026      12.875
b2148|C2236743_2237753     1011     169.000     167.161      56.600
b2149|C2237769_2239289     1521     263.000     172.913      58.547
b2150|C2239350_2240348      999     209.000     209.209      70.837
b2151|C2240628_2241668     1041      57.000      54.755      18.540
b2152|C2241810_2242967     1158     245.000     211.572      71.637
b2153|C2242984_2243652      669     284.000     424.514     143.737
b2154|2243910_2244746       837     148.000     176.822      59.871
b2155|C2244778_2246769     1992     306.000     153.614      52.013
b2156|C2247063_2248532     1470     527.000     358.503     121.387
b2157|C2248737_2249618      882     226.000     256.236      86.760
b2158|2249717_2250766      1050      74.000      70.476      23.863
b2159|2250840_2251697       858     201.000     234.266      79.321
b2160|2251700_2252788      1089     160.000     146.924      49.747
b2161|C2252895_2254145     1251      15.000      11.990       4.060
b2162|C2254245_2255186      942       5.000       5.308       1.797
b2163|2255355_2256014       660       2.000       3.030       1.026
b2164|C2256085_2257335     1251      37.000      29.576      10.014
b2165|C2257429_2258367      939      23.000      24.494       8.294
b2166|C2258355_2259296      942      21.000      22.293       7.548
b2167|C2259719_2261410     1692    8094.000    4783.688    1619.721
b2168|C2261427_2262365      939    5376.000    5725.240    1938.523
b2169|C2262365_2263495     1131    5623.000    4971.706    1683.382
b2170|2263863_2265044      1182      63.000      53.299      18.047
b4502|C2265041_2265295      255      37.000     145.098      49.129
b2171|2265450_2266022       573     257.000     448.517     151.864
b2172|2266245_2267711      1467     216.000     147.239      49.854
b2173|2267829_2268815       987     198.000     200.608      67.924
b2174|2268854_2269567       714     374.000     523.810     177.358
b2175|2269979_2270545       567    1367.000    2410.935     816.324
b2176|2270726_2272282      1557     266.000     170.841      57.846
b2177|2272364_2274178      1815     182.000     100.275      33.953
b2178|2274179_2275273      1095      95.000      86.758      29.376
b2179|2275273_2276298      1026     112.000     109.162      36.961
b2180|2276300_2277889      1590     705.000     443.396     150.131
b2181|C2277893_2278237      345     499.000    1446.377     489.732
b2182|C2278570_2279760     1191     553.000     464.316     157.214
b2183|C2279788_2280483      696     432.000     620.690     210.161
b2184|2280632_2282392      1761     160.000      90.857      30.764
b2185|2282517_2282801       285    2297.000    8059.649    2728.936
b2186|C2282940_2283947     1008     333.000     330.357     111.856
b2187|2284129_2284356       228     180.000     789.474     267.310
b2188|2284376_2286136      1761     952.000     540.602     183.044
b2190|C2286390_2290180     2592     191.000      73.688      24.950
b2192|C2289065_2290081     1017     284.263     279.511      94.640
b2193|2290500_2291147       648     128.000     197.531      66.882
b2194|C2291358_2292410     1053     113.000     107.312      36.335
b2195|C2292407_2292964      558      47.000      84.229      28.519
b2196|C2292961_2294904     1944     146.000      75.103      25.429
b2197|C2294901_2295380      480      36.000      75.000      25.394
b2198|C2295377_2295586      210      15.000      71.429      24.185
b2199|C2295583_2296320      738      37.000      50.136      16.976
b2200|C2296362_2297024      663      45.000      67.873      22.981
b2201|C2297021_2297644      624      73.000     116.987      39.611
b2202|C2297657_2298259      603      82.000     135.987      46.044
b2203|C2298269_2298718      450      26.000      57.778      19.563
b2204|C2298715_2299578      864      65.000      75.231      25.473
b2205|C2299565_2300260      696      44.000      63.218      21.405
b2206|C2300267_2302753     2487     260.000     104.544      35.398
b2207|C2302750_2303013      264      31.000     117.424      39.759
b2208|C2303003_2303497      495      55.000     111.111      37.621
b4604|2303606_2303770       165       3.000      18.182       6.156
b2209|2303905_2304393       489     109.000     222.904      75.474
b2210|C2305108_2306754     1647     807.000     489.982     165.904
b2211|C2306972_2308615     1644     372.000     226.277      76.616
b2212|C2308691_2309341      651      48.000      73.733      24.965
b2213|C2309341_2310405     1065     152.000     142.723      48.325
b2214|C2310479_2311534     1056     188.000     178.030      60.280
b2215|C2311646_2312749     1104   21067.000   19082.428    6461.166
b2216|2313488_2316160      2673    1085.000     405.911     137.438
b2217|2316177_2316827       651     649.000     996.928     337.552
b2218|C2317027_2319876     2850     629.000     220.702      74.728
b2219|2320043_2321869      1827      31.000      16.968       5.745
b2220|2321866_2323251      1386      26.000      18.759       6.352
b2221|2323447_2324109       663       2.000       3.017       1.021
b2222|2324109_2324759       651       0.000       0.000       0.000
b2223|2324756_2326078      1323       6.000       4.535       1.536
b2224|2326109_2327293      1185       6.000       5.063       1.714
b2225|C2327367_2328143      777       5.000       6.435       2.179
b2226|C2328148_2329797     1650      15.000       9.091       3.078
b4500|C2329798_2334402     4605      54.000      11.726       3.970
b2229|C2334336_2334959      624       7.000      11.218       3.798
b2230|C2334956_2336644     1689      59.000      34.932      11.828
b2231|C2336793_2339420     2628    5218.000    1985.540     672.289
b2232|2339567_2340289       723     225.000     311.203     105.371
b2233|C2340417_2344169     3753      95.000      25.313       8.571
b2234|2344865_2347150      2286    1361.000     595.363     201.585
b2235|2347384_2348514      1131     617.000     545.535     184.714
b2236|2348514_2348768       255     131.000     513.725     173.944
b2237|C2348822_2349472      651     166.000     254.992      86.338
b2238|2349651_2349893       243      12.000      49.383      16.721
b2239|C2349935_2351011     1077     219.000     203.343      68.850
b2240|C2351016_2352374     1359     205.000     150.846      51.075
b2241|2352647_2354275      1629     137.000      84.101      28.476
b2242|2354265_2355524      1260      45.000      35.714      12.093
b2243|2355521_2356711      1191      14.000      11.755       3.980
b2244|2356904_2357803       900      20.000      22.222       7.524
b4543|2357816_2358001       186      12.000      64.516      21.845
b2245|C2358042_2358845      804      17.000      21.144       7.159
b2246|C2358863_2360152     1290      11.000       8.527       2.887
b2247|C2360209_2361414     1206       4.000       3.317       1.123
b2248|C2361429_2362211      783      10.000      12.771       4.324
b2249|C2362431_2363633     1203     235.000     195.345      66.142
b2250|C2363733_2364275      543      78.000     143.646      48.638
b2251|2364554_2364979       426      19.000      44.601      15.102
b2252|C2365018_2365620      603       4.000       6.633       2.246
b2253|2365928_2367067      1140      19.000      16.667       5.643
b2254|2367071_2368039       969      12.000      12.384       4.193
b2255|2368039_2370021      1983      64.000      32.274      10.928
b2256|2370018_2370908       891      19.000      21.324       7.220
b2257|2370908_2372560      1653      29.000      17.544       5.940
b4544|2372557_2372892       336      13.000      38.690      13.100
b2258|2372892_2373278       387      38.000      98.191      33.247
b2259|C2373272_2373538      267      61.000     228.464      77.356
b2260|C2373648_2375003     1356     417.000     307.522     104.125
b2261|C2375000_2375962      963     533.000     553.479     187.404
b2262|C2375962_2376819      858     454.000     529.138     179.162
b2263|C2376834_2377592      759     255.000     335.968     113.756
b2264|C2377589_2379259     1671     426.000     254.937      86.320
b2265|C2379348_2380643     1296     328.000     253.086      85.693
b2266|C2380722_2381027      306      18.000      58.824      19.917
b2267|C2381082_2381543      462      49.000     106.061      35.911
b2268|2381608_2382525       918      77.000      83.878      28.400
b2269|2382713_2383924      1212       8.000       6.601       2.235
b2270|C2383995_2385722     1728      43.000      24.884       8.426
b2271|2385860_2386831       972       1.000       1.029       0.348
b2272|2386934_2387437       504       2.000       3.968       1.344
b2273|C2387710_2388426      717       2.000       2.789       0.944
b2274|2388635_2389057       423       5.000      11.820       4.002
b2275|2389116_2389964       849     100.000     117.786      39.881
b2276|C2390048_2391505     1458    2389.000    1638.546     554.799
b2277|C2391512_2393041     1530    3396.000    2219.608     751.542
b2278|C2393205_2395046     1842    5057.000    2745.385     929.567
b2279|C2395043_2395345      303     713.000    2353.135     796.754
b2280|C2395342_2395896      555    1384.000    2493.694     844.346
b2281|C2395908_2396450      543    1508.000    2777.164     940.327
b2282|C2396465_2397442      978    3255.000    3328.221    1126.910
b2283|C2397439_2400165     2727    9578.000    3512.285    1189.233
b2284|C2400218_2401555     1338    3765.000    2813.901     952.766
b2285|C2401552_2402052      501    1550.000    3093.812    1047.541
b2286|C2402055_2403845     1791    5346.000    2984.925    1010.673
b2287|C2403951_2404613      663    1598.000    2410.256     816.095
b2288|C2404629_2405072      444     952.000    2144.144     725.991
b2289|C2405703_2406641      939     123.000     130.990      44.352
b2290|2407561_2408778      1218     332.000     272.578      92.293
b2291|2408862_2409461       600      61.000     101.667      34.424
b2292|C2409520_2411352     1833     260.000     141.844      48.027
b2293|C2411439_2412089      651     134.000     205.837      69.695
b2294|C2412100_2412594      495     131.000     264.646      89.607
b2295|C2412677_2413132      456      88.000     192.982      65.342
b2296|2413470_2414672      1203    4449.000    3698.254    1252.201
b2297|2414747_2416891      2145    5696.000    2655.478     899.125
b2298|2417081_2418601      1521     137.000      90.072      30.498
b2299|C2418634_2419176      543     177.000     325.967     110.370
b2300|C2419234_2419788      555     134.000     241.441      81.750
b2301|C2419841_2420485      645      22.000      34.109      11.549
b2302|2420621_2421268       648      12.000      18.519       6.270
b2303|2421325_2421687       363     169.000     465.565     157.637
b2304|2421708_2422601       894     240.000     268.456      90.897
b2305|C2422649_2423539      891      39.000      43.771      14.821
b2306|C2423736_2424509      774      62.000      80.103      27.122
b2307|C2424517_2425233      717      64.000      89.261      30.223
b2308|C2425230_2425916      687      86.000     125.182      42.386
b2309|C2426006_2426788      783     156.000     199.234      67.459
b2310|C2427009_2427791      783      94.000     120.051      40.648
b2311|C2428057_2428626      570      37.000      64.912      21.979
b2312|C2428721_2430238     1518     242.000     159.420      53.979
b2313|C2430275_2430763      489     139.000     284.254      96.246
b2314|C2431022_2431684      663     412.000     621.418     210.407
b2315|C2431674_2432942     1269     659.000     519.307     175.833
b2316|C2433012_2433926      915    1262.000    1379.235     466.999
b2317|C2434082_2434741      660     354.000     536.364     181.609
b2318|C2434824_2435636      813     563.000     692.497     234.474
b2319|C2435636_2436649     1014     532.000     524.655     177.644
b2320|C2436715_2437851     1137     447.000     393.140     133.114
b2321|2437950_2438945       996     164.000     164.659      55.752
b2322|C2438942_2440120     1179     110.000      93.299      31.590
b2323|C2440385_2441605     1221    2719.000    2226.863     753.999
b2324|2441764_2443770      2007     405.000     201.794      68.326
b2325|C2443891_2444169      279     148.000     530.466     179.612
b2326|C2444203_2444751      549     369.000     672.131     227.579
b2327|C2444751_2445560      810     404.000     498.765     168.878
b2328|C2445560_2446384      825     317.000     384.242     130.102
b2329|C2446388_2447473     1086     573.000     527.624     178.650
b2330|C2447508_2448440      933     419.000     449.089     152.058
b2331|2448606_2449157       552     200.000     362.319     122.678
b2332|C2449228_2450049      822     142.000     172.749      58.492
b2333|C2450051_2450590      540       5.000       9.259       3.135
b2334|C2450587_2451075      489       6.000      12.270       4.155
b2335|C2451072_2451584      513       2.000       3.899       1.320
b2336|C2451584_2452336      753       5.000       6.640       2.248
b4661|C2452356_2455001     2646      63.000      23.810       8.062
b2339|C2455083_2455646      564       3.000       5.319       1.801
b2340|C2456327_2456812      486     168.000     345.679     117.044
b2341|C2457015_2459159     2145     160.000      74.592      25.256
b2342|C2459159_2460469     1311     162.000     123.570      41.840
b2343|C2460650_2460934      285     214.000     750.877     254.241
b2344|2461306_2462646      1341    1494.000    1114.094     377.224
b2345|2463012_2464070      1059      28.000      26.440       8.952
b2346|C2464252_2465007      756     333.000     440.476     149.142
b2347|2465301_2466233       933       6.000       6.431       2.177
b2349|2466545_2467702      1158     137.000     118.307      40.058
b2350|2467855_2468217       363     297.000     818.182     277.030
b2351|2468214_2469134       921     858.000     931.596     315.431
b2352|2469131_2470462      1332     713.000     535.285     181.244
b2353|2470815_2471105       291      24.615      84.589      28.641
b2354|C2471077_2471517      441       8.000      18.141       6.142
b2355|C2471544_2472122      579       1.000       1.727       0.585
b2356|C2472118_2472387      270       0.000       0.000       0.000
b2357|C2472387_2472881      495       0.000       0.000       0.000
b2358|C2472878_2473585      708       0.000       0.000       0.000
b2359|2473604_2473966       363       1.000       2.755       0.933
b2360|2474032_2474856       825       3.000       3.636       1.231
b2361|2474984_2475520       537       1.000       1.862       0.631
b2362|2475511_2475873       363       1.000       2.755       0.933
b2363|2475873_2476178       306       4.000      13.072       4.426
b4545|2476181_2476231        51       0.000       0.000       0.000
b4501|2476310_2476510       201      14.000      69.652      23.584
b2364|C2476694_2477629      936      24.000      25.641       8.682
b2365|2477847_2479184      1338      17.000      12.706       4.302
b2366|2479202_2480530      1329      38.000      28.593       9.681
b2367|C2480638_2482176     1539      15.000       9.747       3.300
b2368|C2482176_2483339     1164       4.000       3.436       1.164
b2369|2483755_2484369       615     185.000     300.813     101.853
b2370|2484374_2487967      3594     561.000     156.093      52.852
b2371|C2488023_2489168     1146      16.000      13.962       4.727
b2372|C2489242_2490186      945       4.000       4.233       1.433
b2373|C2490256_2491950     1695      10.000       5.900       1.998
b2374|C2492004_2493254     1251       5.000       3.997       1.353
b2375|C2493767_2494402      636       4.000       6.289       2.130
b2376|2494698_2494973       276      24.000      86.957      29.443
b2377|C2495050_2495292      243      43.000     176.955      59.916
b2378|2495645_2496565       921     456.000     495.114     167.642
b4680|2496921_2496992        72       3.000      41.667      14.108
b2379|C2497057_2498295     1239     196.000     158.192      53.563
b2380|2498671_2500368      1698     270.000     159.011      53.840
b2381|2500383_2501117       735     198.000     269.388      91.213
b2382|2501130_2501987       858     112.000     130.536      44.199
b2383|C2501990_2504485     2496      40.000      16.026       5.426
b2384|C2504510_2505547     1038       6.000       5.780       1.957
b2385|C2505547_2506632     1086       3.000       2.762       0.935
b2386|C2506647_2507894     1248       6.000       4.808       1.628
b2387|C2507916_2508242      327       2.000       6.116       2.071
b2388|C2508461_2509426      966     215.000     222.567      75.360
b2389|2509630_2510886      1257      47.000      37.391      12.660
b2390|2511001_2511327       327      73.000     223.242      75.588
b2392|C2511468_2512706     1239     303.000     244.552      82.803
b2393|2513042_2514244      1203     653.000     542.810     183.791
b2394|2514331_2515443      1113     584.000     524.708     177.662
b2395|C2515643_2517832     2190     337.000     153.881      52.103
b2398|2518467_2518811       345     114.000     330.435     111.883
b2399|2518813_2519205       393     200.000     508.906     172.312
b2400|C2519257_2520672     1416    1767.000    1247.881     422.523
b2405|C2521593_2522477      885      24.000      27.119       9.182
b2406|C2522729_2523985     1257      27.000      21.480       7.273
b2407|C2524045_2524878      834       1.000       1.199       0.406
b2408|2525127_2525891       765      10.000      13.072       4.426
b2409|C2525930_2526856      927      26.000      28.047       9.497
b2410|2526946_2527944       999      97.000      97.097      32.876
b4546|C2527941_2528159      219      84.000     383.562     129.871
b2411|C2528161_2530176     2016     718.000     356.151     120.590
b2412|C2530247_2531233      987     934.000     946.302     320.411
b2413|2531463_2532224       762      88.000     115.486      39.103
b2414|2532409_2533380       972     230.000     236.626      80.120
b2415|2533764_2534021       258    1134.000    4395.349    1488.232
b2416|2534066_2535793      1728    7232.000    4185.185    1417.072
b2417|2535834_2536343       510    1891.000    3707.843    1255.448
b2418|C2536386_2537237      852     163.000     191.315      64.778
b2419|2537342_2537716       375      43.000     114.667      38.825
b2420|2537749_2538483       735      60.000      81.633      27.640
b2421|C2538672_2539583      912      88.000      96.491      32.671
b2422|C2539717_2540814     1098      72.000      65.574      22.203
b2423|C2540804_2541679      876      34.000      38.813      13.142
b2424|C2541679_2542512      834      26.000      31.175      10.556
b2425|C2542512_2543528     1017      49.000      48.181      16.314
b2426|C2543832_2544623      792     780.000     984.848     333.462
b2427|C2544752_2545609      858      36.000      41.958      14.207
b2428|2545773_2546669       897      98.000     109.253      36.992
b2429|2546673_2548097      1425     172.000     120.702      40.869
b2430|2548102_2549406      1305     159.000     121.839      41.254
b2431|C2549646_2550545      900     397.000     441.111     149.357
b2432|C2550641_2551216      576     173.000     300.347     101.695
b2433|C2551277_2551726      450      58.000     128.889      43.641
b2434|C2551713_2552138      426      81.000     190.141      64.380
b2435|2552352_2553221       870     256.000     294.253      99.632
b2436|2553225_2554124       900     193.000     214.444      72.609
b2437|C2554130_2555182     1053      60.000      56.980      19.293
b2438|C2555228_2555728      501      42.000      83.832      28.385
b2439|C2555741_2556400      660      51.000      77.273      26.164
b2440|C2556410_2557297      888      47.000      52.928      17.921
b2441|C2557318_2558679     1362     485.000     356.094     120.571
b2442|2558858_2560066      1209     392.000     324.235     109.783
b2443|2560257_2560898       642     166.000     258.567      87.549
b2444|2561368_2561613       246       1.000       4.065       1.376
b2445|2561625_2561993       369       3.000       8.130       2.753
b2446|2562111_2562527       417       4.000       9.592       3.248
b2447|2562524_2563117       594       7.000      11.785       3.990
b2448|2563592_2563969       378       1.000       2.646       0.896
b2449|2563980_2564372       393       8.000      20.356       6.892
b2450|2564523_2565332       810     175.000     216.049      73.153
b2451|C2565481_2566884     1404      19.000      13.533       4.582
b2452|C2566881_2568107     1227       6.000       4.890       1.656
b2453|C2568324_2569511     1188       4.000       3.367       1.140
b2454|C2569501_2570337      837       1.000       1.195       0.405
b2455|C2570348_2571751     1404       3.000       2.137       0.723
b2456|C2571763_2572050      288       2.000       6.944       2.351
b2457|C2572157_2572450      294       3.000      10.204       3.455
b2458|C2572489_2573505     1017      11.000      10.816       3.662
b2459|C2573502_2574305      804       6.000       7.463       2.527
b2460|C2574302_2575003      702       4.000       5.698       1.929
b2461|C2574978_2575457      480       2.000       4.167       1.411
b2462|C2575470_2575805      336       5.000      14.881       5.039
b2463|C2576098_2578377     2280    1174.000     514.912     174.345
b2464|2578666_2579616       951      24.000      25.237       8.545
b2465|2579636_2581639      2004      61.000      30.439      10.306
b2466|C2581734_2582777     1044      63.000      60.345      20.432
b2467|C2582903_2583478      576      53.000      92.014      31.155
b2468|C2583546_2585525     1980      50.000      25.253       8.550
b2469|2585731_2587431      1701      75.000      44.092      14.929
b2470|2587595_2590708      3114     153.000      49.133      16.636
b4606|C2590807_2590866       60      20.000     333.333     112.864
b2471|2591247_2591603       357     110.000     308.123     104.328
b2472|2591607_2592734      1128     317.000     281.028      95.154
b4547|2592762_2592962       201      97.000     482.587     163.400
b2473|C2593072_2593770      699     106.000     151.645      51.346
b2474|C2593844_2595859     2016     363.000     180.060      60.967
b2475|C2595874_2596737      864     191.000     221.065      74.851
b2476|C2596905_2597618      714      81.000     113.445      38.412
b2477|C2597831_2598865     1035    1155.000    1115.942     377.850
b2478|C2598882_2599760      879     895.000    1018.203     344.756
b2479|2599906_2600478       573     127.000     221.640      75.046
b2480|2600478_2600948       471     218.000     462.845     156.716
b2481|2601201_2601818       618       6.000       9.709       3.287
b2482|2601818_2603836      2019      18.000       8.915       3.019
b2483|2603847_2604794       948       3.000       3.165       1.071
b2484|2604811_2606250      1440      11.000       7.639       2.586
b2485|2606262_2606912       651       1.000       1.536       0.520
b2486|2606917_2608497      1581      22.000      13.915       4.712
b2487|2608487_2610154      1668      23.000      13.789       4.669
b2488|2610164_2610709       546       7.000      12.821       4.341
b2489|2610706_2611464       759      14.000      18.445       6.245
b2490|2611457_2611870       414       3.000       7.246       2.454
b2491|2611900_2613912      2013      17.000       8.445       2.859
b2492|2613934_2614782       849      30.000      35.336      11.964
b2493|C2614820_2615881     1062     121.000     113.936      38.578
b2494|2616094_2617557      1464     196.000     133.880      45.331
b2495|2617578_2617937       360     140.000     388.889     131.675
b2496|C2618075_2618776      702     454.000     646.724     218.976
b2497|C2618871_2620160     1290     204.000     158.140      53.545
b2498|C2620246_2620872      627     176.000     280.702      95.043
b2499|2621197_2622234      1038      66.000      63.584      21.529
b2500|2622234_2622872       639      85.000     133.020      45.040
b2501|2623044_2625110      2067     735.000     355.588     120.399
b2502|2625115_2626656      1542     455.000     295.071      99.909
b2503|C2626695_2628938     2244      66.000      29.412       9.959
b2504|2629290_2629481       192      44.000     229.167      77.594
b2505|2629792_2630310       519      12.000      23.121       7.829
b2506|2630326_2630865       540      33.000      61.111      20.692
b2507|C2630958_2632535     1578    1764.000    1117.871     378.503
b2508|C2632604_2634070     1467     462.000     314.928     106.632
b2509|2634232_2635602      1371     557.000     406.273     137.561
b2510|C2635599_2635814      216     138.000     638.889     216.323
b2511|C2635884_2637356     1473    1838.000    1247.794     422.493
b2512|C2637474_2638652     1179    2470.000    2094.996     709.350
b2513|C2638663_2639283      621    1046.000    1684.380     570.318
b2514|C2639301_2640575     1275    1979.000    1552.157     525.549
b2515|C2640686_2641804     1119    1870.000    1671.135     565.834
b2516|C2641831_2642844     1014    1491.000    1470.414     497.871
b2517|C2643129_2644283     1155     802.000     694.372     235.109
b2518|C2644433_2644864      432     321.000     743.056     251.593
b2519|C2645013_2647325     2313     236.000     102.032      34.547
b2520|C2647326_2652287     4962     878.000     176.945      59.912
b2521|2652494_2653339       846     194.000     229.314      77.644
b2522|C2654157_2654933      777     368.000     473.616     160.363
b2523|C2655075_2656358     1284     839.000     653.427     221.245
b2524|C2656536_2656736      201     321.000    1597.015     540.737
b2525|C2656748_2657083      336     613.000    1824.405     617.730
b2526|C2657085_2658935     1851    1944.000    1050.243     355.604
b2527|C2658952_2659467      516     593.000    1149.225     389.119
b2528|C2659563_2659886      324     756.000    2333.333     790.049
b2529|C2659903_2660289      387     947.000    2447.028     828.545
b2530|C2660317_2661531     1215    2445.000    2012.346     681.365
b2531|C2661643_2662131      489     676.000    1382.413     468.075
b2532|C2662583_2663323      741     877.000    1183.536     400.736
b2533|2663442_2664245       804     844.000    1049.751     355.438
b2534|2664390_2665244       855      65.000      76.023      25.741
b2535|2665435_2666715      1281      86.000      67.135      22.731
b2536|C2666707_2667846     1140     174.000     152.632      51.680
b2537|C2668006_2668896      891      59.000      66.218      22.421
b4706|C2668006_2668071       66       0.000       0.000       0.000
b2538|2669032_2670393      1362      28.000      20.558       6.961
b2539|2670390_2670908       519       8.000      15.414       5.219
b2540|2670908_2671228       321       7.000      21.807       7.384
b2541|2671225_2672037       813      18.000      22.140       7.497
b2542|2672047_2673249      1203      19.000      15.794       5.348
b2543|2673346_2673768       423      12.000      28.369       9.605
b2544|C2673816_2674688      873      13.000      14.891       5.042
b2545|C2674700_2675761     1062      17.000      16.008       5.420
b2546|C2675827_2676825      999       8.000       8.008       2.711
b2547|C2676850_2678361     1512      10.000       6.614       2.239
b2548|C2678384_2679367      984       9.000       9.146       3.097
b2549|C2679464_2682745     3282      28.000       8.531       2.889
b2550|2682863_2684056      1194      48.000      40.201      13.612
b2551|C2684254_2685507     1254     901.000     718.501     243.279
b2552|2685835_2687025      1191      80.000      67.170      22.743
b2553|C2687070_2687408      339     148.000     436.578     147.822
b2554|C2687469_2688803     1335     162.000     121.348      41.088
b2555|C2688793_2689506      714      85.000     119.048      40.309
b2556|C2689671_2691098     1428     173.000     121.148      41.020
b2557|C2691656_2695543     3888     277.000      71.245      24.123
b2558|2695801_2697357      1557     198.000     127.168      43.058
b2559|C2697354_2697857      504     167.000     331.349     112.192
b2560|C2697915_2698550      636     150.000     235.849      79.857
b2561|2698759_2699607       849      84.000      98.940      33.500
b2562|2699663_2699923       261      75.000     287.356      97.297
b4687|C2700117_2700197       81      19.000     234.568      79.423
b2563|C2700618_2700998      381     102.000     267.717      90.647
b2564|C2700998_2701729      732     303.000     413.934     140.155
b2565|C2701741_2702469      729     423.000     580.247     196.467
b2566|C2702481_2703386      906    1493.000    1647.903     557.967
b2567|C2703383_2704063      681     892.000    1309.838     443.501
b2568|C2704335_2705309      975    1045.000    1071.795     362.902
b2569|C2705325_2707124     1800    1893.000    1051.667     356.086
b2570|C2707322_2707801      480     365.000     760.417     257.471
b2571|C2707798_2708754      957    1093.000    1142.111     386.710
b2572|C2708754_2709404      651    1821.000    2797.235     947.123
b2573|C2709437_2710012      576    1246.000    2163.194     732.441
b2574|2710420_2712042      1623     113.000      69.624      23.574
b2575|C2712027_2712764      738     147.000     199.187      67.443
b2576|2712896_2714230      1335     387.000     289.888      98.154
b2577|C2714439_2715320      882      51.000      57.823      19.578
b2578|2715423_2716010       588      39.000      66.327      22.458
b2579|C2716066_2716449      384    1817.000    4731.771    1602.142
b2580|2716754_2717443       690     180.000     260.870      88.328
b2581|C2717491_2718528     1038     805.000     775.530     262.589
b2582|2718735_2719154       420     111.000     264.286      89.485
b2583|2719223_2719921       699      91.000     130.186      44.080
b2584|2719953_2722613      2661     353.000     132.657      44.917
b2585|2722727_2724082      1356    1114.000     821.534     278.165
b2586|2724128_2724451       324     434.000    1339.506     453.547
b2587|C2724448_2725746     1299    5455.000    4199.384    1421.880
b2592|C2731600_2734173     2574     907.000     352.370     119.310
b2593|C2734303_2735034      732     427.000     583.333     197.512
b2594|C2735031_2736011      981     673.000     686.035     232.286
b2595|2736146_2736883       738     991.000    1342.818     454.668
b2597|2737154_2737495       342     417.000    1219.298     412.845
b2598|2737599_2737646        48       7.000     145.833      49.378
b2599|2737745_2738905      1161     312.000     268.734      90.991
b2600|C2738948_2740069     1122     327.000     291.444      98.681
b2601|C2740080_2741150     1071     441.000     411.765     139.420
b2602|2741360_2741725       366      12.000      32.787      11.101
b2603|2741875_2742393       519      96.000     184.971      62.630
b2604|2742383_2743609      1227     190.000     154.849      52.431
b2605|2743625_2744107       483     169.000     349.896     118.472
b2606|C2744183_2744530      348    8572.000   24632.184    8340.271
b2607|C2744572_2745339      768    9272.000   12072.917    4087.798
b2608|C2745370_2745918      549    8712.000   15868.852    5373.073
b2609|C2745937_2746185      249    4197.000   16855.422    5707.118
b2610|C2746434_2747795     1362    1887.000    1385.463     469.107
b2611|2747962_2748753       792     158.000     199.495      67.547
b4461|2748774_2750060      1287     334.000     259.518      87.871
b2614|C2750115_2750708      594     862.000    1451.178     491.358
b2615|2750831_2751709       879     111.000     126.280      42.757
b2616|2751795_2753456      1662     338.000     203.369      68.859
b2617|2753605_2753946       342     223.000     652.047     220.778
b2618|C2754008_2754298      291     137.000     470.790     159.406
b2619|C2754288_2754764      477     320.000     670.860     227.148
b2620|2754896_2755378       483     262.000     542.443     183.667
b2622|2756159_2757400      1242     143.000     115.137      38.984
b2623|C2757644_2758600      957      33.000      34.483      11.676
b2624|2758644_2758856       213       0.000       0.000       0.000
b2625|2758985_2760394      1410      16.000      11.348       3.842
b2626|2760547_2761173       627       4.000       6.380       2.160
b2627|C2761351_2763540     2190     127.000      57.991      19.635
b2628|C2763537_2765153     1617     108.000      66.790      22.615
b2629|C2765513_2765776      264       5.000      18.939       6.413
b2630|2765918_2766991      1074     473.000     440.410     149.119
b2631|2766984_2767355       372     128.000     344.086     116.505
b2632|2767710_2768573       864       9.000      10.417       3.527
b2633|2768665_2769486       822       8.000       9.732       3.295
b2634|2769703_2770404       702       9.000      12.821       4.341
b2635|2770445_2770681       237       1.000       4.219       1.429
b2636|2770681_2771124       444       2.000       4.505       1.525
b2637|2771148_2771615       468       2.000       4.274       1.447
b2638|C2772002_2772154      153       1.000       6.536       2.213
b2641|C2772167_2773182     1017      47.000      46.214      15.648
b2642|2773318_2775021      1704      21.000      12.324       4.173
b4644|2775545_2775816       273       0.000       0.000       0.000
b2643|2775919_2776377       459       4.000       8.715       2.951
b2644|2776386_2776868       483       2.333       4.831       1.636
b4548|2776877_2777077       201       1.286       6.397       2.166
b2645|2777115_2777432       318       5.000      15.723       5.324
b2646|2777453_2777782       330       0.000       0.000       0.000
b2647|C2778146_2782726     4581      74.000      16.154       5.470
b2648|C2783065_2783304      240       1.000       4.167       1.411
b2650|C2783638_2785011     1374      21.000      15.284       5.175
b4462|2786397_2788649      2253       4.000       1.775       0.601
b2659|2788985_2789962       978      13.000      13.292       4.501
b2660|2789982_2791250      1269      14.000      11.032       3.735
b2661|2791273_2792721      1449      21.000      14.493       4.907
b2662|2792735_2794015      1281      25.000      19.516       6.608
b2663|2794253_2795653      1401       4.000       2.855       0.967
b2664|2795674_2796336       663      47.000      70.890      24.003
b2665|C2796337_2796786      450      24.000      53.333      18.058
b2666|C2796870_2797028      159      16.000     100.629      34.072
b2667|2797211_2797510       300      53.000     176.667      59.818
b2668|2797520_2798044       525      40.000      76.190      25.798
b2669|C2798091_2798495      405      56.000     138.272      46.818
b2670|2799164_2799613       450      29.000      64.444      21.820
b2671|C2799650_2799994      345      12.000      34.783      11.777
b2672|2800146_2800475       330       9.000      27.273       9.234
b2673|2800723_2800968       246      12.000      48.780      16.517
b2674|2800965_2801375       411      15.000      36.496      12.357
b2675|2801348_2803492      2145      62.000      28.904       9.787
b2676|2803502_2804461       960      17.000      17.708       5.996
b2677|2804815_2806017      1203    3334.000    2771.405     938.377
b2678|2806010_2807074      1065    2284.000    2144.601     726.146
b2679|2807132_2808124       993    2173.000    2188.318     740.948
b2681|2808316_2809493      1178     230.000     195.246      66.109
b2682|2809617_2810354       738     391.000     529.810     179.390
b2683|2810344_2810679       336      65.000     193.452      65.502
b2684|2810770_2811300       531     315.000     593.220     200.860
b2685|2811427_2812599      1173     278.000     236.999      80.246
b2686|2812616_2814154      1539     348.000     226.121      76.563
b2687|C2814218_2814733      516     317.000     614.341     208.011
b2688|C2814883_2816439     1557    1268.000     814.387     275.745
b2689|C2816512_2816940      429     170.000     396.270     134.174
b2690|C2816937_2817503      567     217.000     382.716     129.585
b2696|C2818961_2819146      186     699.000    3758.065    1272.452
b2697|C2819381_2822011     2631    5077.000    1929.685     653.377
b2698|C2822139_2822639      501      55.000     109.780      37.171
b2699|C2822708_2823769     1062    1884.000    1774.011     600.667
b2700|C2823849_2824346      498     105.000     210.843      71.390
b2701|C2824491_2825576     1086      75.000      69.061      23.383
b2702|2825832_2826395       564      36.000      63.830      21.612
b2703|2826392_2827351       960     101.000     105.208      35.623
b2704|2827362_2827733       372      46.000     123.656      41.869
b2705|2827737_2828516       780     134.000     171.795      58.168
b2706|2828621_2828980       360      21.000      58.333      19.751
b2707|2829047_2829820       774      96.000     124.031      41.996
b2708|2829813_2830778       966     126.000     130.435      44.164
b2709|C2830775_2832289     1515      62.000      40.924      13.857
b2710|2832476_2833915      1440      15.000      10.417       3.527
b2711|2833912_2835045      1134      15.000      13.228       4.479
b2712|C2835173_2837425     2253      72.000      31.957      10.821
b2713|C2837578_2838105      528      18.000      34.091      11.543
b2714|C2838254_2839264     1011     109.000     107.814      36.505
b2715|2839524_2840981      1458      36.000      24.691       8.360
b2716|2840990_2842414      1425      36.000      25.263       8.554
b2717|C2842573_2843043      471      32.000      67.941      23.004
b2718|C2843036_2843446      411      24.000      58.394      19.772
b2719|C2843443_2844210      768      14.000      18.229       6.172
b2720|C2844210_2844752      543       3.000       5.525       1.871
b2721|C2844762_2846471     1710      10.000       5.848       1.980
b2722|C2846489_2847412      924       4.000       4.329       1.466
b2723|C2847415_2849241     1827       2.000       1.095       0.371
b2724|C2849238_2849849      612       3.000       4.902       1.660
b2725|C2849974_2850435      462       4.000       8.658       2.932
b2726|2850647_2850997       351      20.000      56.980      19.293
b2727|2851001_2851873       873      65.000      74.456      25.210
b2728|2851864_2852136       273      15.000      54.945      18.604
b2729|2852136_2853257      1122      69.000      61.497      20.823
b2730|2853254_2854264      1011      49.000      48.467      16.411
b2731|2854338_2856416      2079      79.000      37.999      12.866
b2732|C2856453_2856806      354       9.000      25.424       8.608
b2733|2857093_2859654      2562     636.000     248.244      84.053
b2734|2859760_2860416       657       8.000      12.177       4.123
b2735|C2860467_2861234      768      66.000      85.938      29.098
b2736|2861430_2862338       909      16.000      17.602       5.960
b2737|2862335_2863501      1167      33.000      28.278       9.575
b2738|2863593_2864231       639      12.000      18.779       6.359
b2739|2864236_2865012       777      15.000      19.305       6.537
b2740|2865101_2866465      1365      19.000      13.919       4.713
b2741|C2866559_2867551      993     972.000     978.852     331.432
b2742|C2867614_2868753     1140     973.000     853.509     288.992
b2743|C2868893_2869519      627     501.000     799.043     270.550
b2744|C2869513_2870274      762     531.000     696.850     235.948
b2745|C2870255_2871304     1050     776.000     739.048     250.236
b2746|C2871301_2871780      480     418.000     870.833     294.858
b2747|C2871780_2872490      711     496.000     697.609     236.205
b2748|C2872509_2872820      312     157.000     503.205     170.381
b2749|C2873014_2873337      324      30.000      92.593      31.351
b2750|C2873387_2873992      606      12.000      19.802       6.705
b2751|C2873992_2875419     1428      54.000      37.815      12.804
b2752|C2875421_2876329      909      12.000      13.201       4.470
b2753|2876581_2877618      1038      79.000      76.108      25.770
b2754|C2878569_2878853      285       7.000      24.561       8.316
b2755|C2878855_2879772      918      35.000      38.126      12.909
b2756|C2879788_2880387      600      23.000      38.333      12.979
b2757|C2880374_2881048      675       9.000      13.333       4.515
b2758|C2881051_2882142     1092      25.000      22.894       7.752
b2759|C2882155_2882637      483       6.000      12.422       4.206
b2760|C2882630_2884138     1509       9.000       5.964       2.019
b2761|C2884553_2887219     2667      48.000      17.998       6.094
b2762|C2887578_2888312      735      11.000      14.966       5.067
b2763|C2888387_2890099     1713      85.000      49.621      16.801
b2764|C2890099_2891898     1800      87.000      48.333      16.365
b2765|2892214_2892579       366     106.000     289.617      98.062
b2766|2892657_2893928      1272     148.000     116.352      39.396
b2767|2893919_2894179       261      13.000      49.808      16.865
b2768|2894196_2894771       576      39.000      67.708      22.926
b2769|C2894919_2895779      861      12.000      13.937       4.719
b2770|C2895776_2896555      780      11.000      14.103       4.775
b2771|C2896533_2897870     1338       4.000       2.990       1.012
b4463|C2897964_2899418     1455       6.000       4.124       1.396
b2774|C2899488_2900273      786       3.000       3.817       1.292
b2775|2900592_2901869      1278       9.000       7.042       2.384
b2776|2901896_2903374      1479      12.000       8.114       2.747
b2777|C2904747_2905418      672     313.000     465.774     157.707
b4682|2905557_2905697       141       0.000       0.000       0.000
b2778|2905711_2906583       873      21.000      24.055       8.145
b2779|C2906643_2907941     1299    6525.000    5023.095    1700.782
b2780|C2908029_2909666     1638    3782.000    2308.913     781.781
b2781|C2909894_2910685      792     278.000     351.010     118.849
b2782|C2910756_2911091      336     146.000     434.524     147.126
b2783|C2911091_2911339      249     157.000     630.522     213.490
b2784|C2911417_2913651     2235     922.000     412.528     139.679
b2785|C2913699_2915000     1302     329.000     252.688      85.558
b2786|2915057_2917813      2757     361.000     130.939      44.335
b2787|C2918045_2919385     1341      28.000      20.880       7.070
b2788|C2919406_2920746     1341      18.000      13.423       4.545
b2789|C2920748_2922100     1353       4.000       2.956       1.001
b2790|C2922535_2922984      450      94.000     208.889      70.728
b2791|C2923002_2923784      783     100.000     127.714      43.243
b2792|C2923784_2924113      330      52.000     157.576      53.354
b2793|C2924735_2925280      546     125.000     228.938      77.517
b2794|2925348_2926196       849     147.000     173.145      58.626
b2795|2926308_2927672      1365     559.000     409.524     138.662
b2796|2928229_2929518      1290    6442.000    4993.798    1690.862
b2797|2929576_2930943      1368    5533.000    4044.591    1369.468
b2798|2931055_2931810       756     347.000     458.995     155.412
b2799|C2931865_2933013     1149      59.000      51.349      17.386
b2800|C2933041_2933688      648       3.000       4.630       1.568
b2801|2934235_2935551      1317      15.000      11.390       3.856
b2802|2935584_2937359      1776      65.000      36.599      12.392
b2803|2937438_2938886      1449      69.000      47.619      16.123
b2804|2938888_2939310       423      37.000      87.470      29.617
b2805|2939368_2940099       732      91.000     124.317      42.093
b2806|C2940143_2941243     1101     536.000     486.830     164.837
b2807|C2941236_2941631      396     185.000     467.172     158.181
b2808|C2941650_2942567      918     251.000     273.420      92.578
b2809|C2942918_2943145      228      56.000     245.614      83.163
b2810|2943337_2944542      1206     406.000     336.650     113.987
b2811|2944542_2944985       444     141.000     317.568     107.526
b2812|C2945036_2945842      807     263.000     325.898     110.347
b2813|C2946081_2947178     1098     482.000     438.980     148.635
b2817|C2947757_2949010     1254     278.000     221.691      75.063
b2818|2949242_2950573      1332      47.000      35.285      11.947
b2819|C2950635_2952461     1827     287.000     157.088      53.189
b2820|C2952461_2956003     3543     867.000     244.708      82.856
b2821|C2955996_2958884     2889     690.000     238.837      80.868
b2822|C2959060_2962428     3369     751.000     222.915      75.477
b2823|C2962441_2962764      324      25.000      77.160      26.126
b2824|C2962749_2963156      408      14.000      34.314      11.618
b2825|C2963153_2963716      564      14.000      24.823       8.405
b2826|C2963707_2964177      471       8.000      16.985       5.751
b2827|C2964361_2965155      795     279.000     350.943     118.827
b2828|C2965162_2966037      876     641.000     731.735     247.760
b2829|C2966188_2968434     2247    1127.000     501.558     169.824
b2830|C2968447_2968977      531     465.000     875.706     296.507
b2831|2969662_2970351       690      41.000      59.420      20.119
b2832|2970420_2971133       714     142.000     198.880      67.339
b2833|2971271_2971489       219     102.000     465.753     157.701
b2834|2971597_2972637      1041     222.000     213.256      72.207
b2835|C2972669_2973862     1194     242.000     202.680      68.626
b2836|C2973855_2976014     2160     346.000     160.185      54.237
b2837|2976599_2977630      1032     179.000     173.450      58.729
b2838|C2977637_2978899     1263     100.000      79.177      26.809
b2839|2979021_2979956       936      68.000      72.650      24.599
b2840|C2979943_2980635      693      68.000      98.124      33.224
b2841|C2980764_2982182     1419      58.000      40.874      13.840
b2842|C2982497_2983258      762      62.000      81.365      27.550
b2843|C2983288_2984124      837      80.000      95.579      32.362
b2844|C2984411_2985592     1182     322.000     272.420      92.239
b2845|2985847_2987076      1230     314.000     255.285      86.437
b2846|2987536_2988168       633       4.000       6.319       2.140
b2847|2988502_2989311       810       7.000       8.642       2.926
b2848|2989304_2989786       483       3.000       6.211       2.103
b4683|C2989819_2989899       81       0.000       0.000       0.000
b2849|C2989935_2990360      426       2.000       4.695       1.590
b2850|2990554_2991043       492       1.000       2.033       0.688
b2851|2991268_2991759       492       2.000       4.065       1.376
b2852|2992094_2993470      1377       7.000       5.084       1.721
b2853|2993638_2993856       219       0.000       0.000       0.000
b2854|2993939_2994441       504       1.000       1.984       0.672
b2856|C2994460_2995092      633       2.000       3.160       1.070
b2858|C2995314_2996020      708       2.000       2.825       0.956
b2859|C2995962_2996360      399       2.000       5.013       1.697
b2860|C2996372_2997277      906      60.719      67.019      22.692
b2861|C2997235_2997600      366      30.333      82.878      28.062
b2863|C2997692_2998828     1137      86.000      75.638      25.610
b2865|C2999136_2999891      756     146.000     193.122      65.390
b2866|3000345_3002603      2259      42.000      18.592       6.295
b2867|3002614_3003492       879       6.000       6.826       2.311
b2868|3003489_3003968       480       6.000      12.500       4.232
b2869|C3004008_3005786     1779      61.000      34.289      11.610
b2870|3006262_3007452      1191       3.000       2.519       0.853
b2871|3007510_3008706      1197       9.000       7.519       2.546
b2872|3008764_3009975      1212      11.000       9.076       3.073
b2873|3010028_3011413      1386       7.000       5.051       1.710
b2874|3011461_3012393       933      18.000      19.293       6.532
b2875|C3012614_3014239     1626      23.000      14.145       4.789
b2876|C3014287_3015057      771       4.000       5.188       1.757
b2877|3015160_3015738       579       6.000      10.363       3.509
b2878|3016060_3019158      3099      29.000       9.358       3.168
b2879|3019161_3020489      1329       8.000       6.020       2.038
b2880|3020540_3021319       780       6.000       7.692       2.605
b2881|3021316_3024186      2871      49.000      17.067       5.779
b2882|3024351_3025751      1401      16.000      11.420       3.867
b2883|3025766_3027085      1320      26.000      19.697       6.669
b4464|3027121_3028488      1368      30.000      21.930       7.425
b2886|C3028524_3029012      489       7.000      14.315       4.847
b2887|C3029012_3030931     1920      12.000       6.250       2.116
b2888|3031367_3032815      1449       3.000       2.070       0.701
b4684|3032817_3032942       126       0.000       0.000       0.000
b2889|3033065_3033613       549      68.000     123.862      41.939
b2890|C3033657_3035174     1518    3023.000    1991.436     674.285
b2891|C3035184_3036282     1098    1495.000    1361.566     461.016
b2892|C3036373_3038106     1734     916.000     528.258     178.864
b2893|C3038112_3038822      711     315.000     443.038     150.009
b2894|C3038847_3039743      897     393.000     438.127     148.347
b2895|3039855_3040376       522     336.000     643.678     217.945
b2896|C3040416_3040823      408     253.000     620.098     209.961
b2897|C3040804_3041070      267     182.000     681.648     230.801
b2898|3041313_3042293       981     419.000     427.115     144.618
b2899|C3042489_3043148      660     181.000     274.242      92.856
b2900|C3043312_3043623      312      42.000     134.615      45.580
b2901|3043662_3045101      1440     505.000     350.694     118.742
b2902|C3045158_3045901      744      40.000      53.763      18.204
b2903|C3046168_3049041     2874     490.000     170.494      57.728
b2904|C3049160_3049549      390     105.000     269.231      91.160
b2905|C3049573_3050667     1095     210.000     191.781      64.936
b2906|C3051115_3052317     1203     636.000     528.678     179.006
b2907|C3052340_3053518     1179     857.000     726.887     246.119
b2908|C3053515_3054840     1326    1282.000     966.817     327.357
b2909|C3054866_3055444      579     631.000    1089.810     369.001
b2910|3055612_3055941       330     400.000    1212.121     410.415
b2912|3056241_3056789       549     354.000     644.809     218.327
b4665|C3056890_3056949       60     353.000    5883.333    1992.052
b2913|C3057178_3058410     1233     208.000     168.694      57.119
b2914|C3058666_3059325      660     274.000     415.152     140.567
b2915|C3059381_3059701      321       4.000      12.461       4.219
b2916|3059753_3060646       894     141.000     157.718      53.402
b2917|3060850_3062994      2145      34.000      15.851       5.367
b2918|3062987_3063982       996       4.000       4.016       1.360
b2919|3063993_3064778       786       9.000      11.450       3.877
b2920|3064802_3066280      1479      36.000      24.341       8.242
b2921|C3066277_3067173      897      30.000      33.445      11.324
b2922|C3067340_3068080      741     100.000     134.953      45.694
b2923|C3068173_3068808      636      54.000      84.906      28.748
b2924|C3068947_3069807      861     211.000     245.064      82.977
b2925|C3070165_3071244     1080    3108.000    2877.778     974.394
b2926|C3071459_3072622     1164    2765.000    2375.430     804.302
b2927|C3072672_3073691     1020     888.000     870.588     294.775
b2928|C3073976_3074689      714      95.000     133.053      45.051
b2929|C3074686_3075195      510     130.000     254.902      86.308
b2930|C3075217_3076182      966      15.000      15.528       5.258
b4465|C3076179_3077456     1278      11.000       8.607       2.914
b2933|C3077471_3078859     1389       9.000       6.479       2.194
b2934|C3078887_3079330      444       3.000       6.757       2.288
b2935|C3079644_3081635     1992    3807.000    1911.145     647.099
b2936|3081913_3082671       759     113.000     148.880      50.410
b2937|C3082877_3083797      921     334.000     362.649     122.790
b2938|C3083935_3085911     1977    2633.000    1331.816     450.943
b2939|C3085920_3086051      132     188.000    1424.242     482.238
b2940|3086187_3086402       216     174.000     805.556     272.755
b2942|3086706_3087860      1155     519.000     449.351     152.147
b2943|3088284_3089678      1395     723.000     518.280     175.486
b2944|3089755_3090252       498      62.000     124.498      42.154
b2945|3090347_3091054       708      37.000      52.260      17.695
b2946|3091134_3091865       732     236.000     322.404     109.164
b2947|3091878_3092828       951     410.000     431.125     145.976
b2948|3092937_3093500       564     233.000     413.121     139.879
b2949|3093500_3093916       417     146.000     350.120     118.548
b2950|C3094100_3095080      981      37.000      37.717      12.771
b2951|3095098_3095802       705     216.000     306.383     103.739
b2952|3095820_3096386       567     270.000     476.190     161.234
b2953|3096383_3096673       291      61.000     209.622      70.976
b2954|3096681_3097274       594     306.000     515.152     174.426
b2955|3097267_3098403      1137     481.000     423.043     143.239
b2956|C3098558_3099565     1008      43.000      42.659      14.444
b2957|C3099682_3100728     1047     206.000     196.753      66.619
b2958|C3100904_3101623      720     443.000     615.278     208.328
b2959|C3101807_3102133      327     332.000    1015.291     343.770
b2960|C3102133_3102852      720     531.000     737.500     249.712
b2961|3103013_3104065      1053     312.000     296.296     100.324
b2962|3104093_3104368       276     111.000     402.174     136.173
b2963|3104433_3105512      1080     241.000     223.148      75.556
b2964|3105714_3106970      1257    2520.000    2004.773     678.801
b2965|C3107020_3109155     2136     183.000      85.674      29.009
b2966|3109553_3110260       708      39.000      55.085      18.651
b2968|C3110590_3111126      537      20.000      37.244      12.611
b2969|C3111128_3112090      963     177.000     183.801      62.234
b2970|C3112093_3112941      849      43.000      50.648      17.149
b2971|C3113067_3113477      411      14.000      34.063      11.534
b2972|C3113543_3114352      810      63.000      77.778      26.335
b4466|C3114550_3119112     4563     510.000     111.769      37.844
b2975|C3119597_3121279     1683      15.000       8.913       3.018
b2976|C3121634_3123805     2172      96.000      44.199      14.965
b2977|C3123827_3124231      405      16.000      39.506      13.376
b4467|C3124236_3125459     1224      11.000       8.987       3.043
b4468|C3125470_3126522     1053       4.000       3.799       1.286
b2979|C3126522_3128021     1500       4.000       2.667       0.903
b2980|3128272_3129036       765     101.000     132.026      44.703
b2981|C3129043_3130143     1101      41.000      37.239      12.609
b2982|3130178_3131194      1017     284.263     279.511      94.640
b2983|C3131341_3132408     1068      18.000      16.854       5.707
b2984|C3132454_3133212      759       4.000       5.270       1.784
b2985|C3133244_3133957      714       8.000      11.204       3.794
b2986|3134131_3134823       693       4.000       5.772       1.954
b2987|C3134872_3136371     1500       8.000       5.333       1.806
b2988|C3136663_3138522     1860     251.000     134.946      45.692
b2989|3138727_3139593       867      42.000      48.443      16.402
b2990|C3139716_3139964      249      38.000     152.610      51.673
b2991|C3139977_3140318      342      22.000      64.327      21.781
b2992|C3140311_3140799      489     104.000     212.679      72.011
b2993|C3140792_3141286      495      92.000     185.859      62.930
b2994|C3141286_3142989     1704     289.000     169.601      57.426
b2995|C3142986_3144164     1179     125.000     106.022      35.898
b2996|C3144154_3145140      987     118.000     119.554      40.480
b2997|C3145143_3146261     1119     121.000     108.132      36.613
b2998|C3146450_3146737      288       2.000       6.944       2.351
b4658|C3146856_3147691      837       3.000       3.584       1.214
b3001|3147897_3148937      1041      79.000      75.889      25.695
b3002|C3148977_3149471      495     140.000     282.828      95.764
b3003|3149662_3150546       885      11.000      12.429       4.208
b3005|C3150818_3151243      426     675.000    1584.507     536.502
b3006|C3151250_3151984      735    1648.000    2242.177     759.184
b3008|3152236_3153423      1188     119.000     100.168      33.916
b3009|3153563_3154222       660     257.000     389.394     131.846
b3010|C3154262_3155218      957      40.000      41.797      14.152
b3011|3155355_3156518      1164     122.000     104.811      35.488
b3012|3156623_3157450       828      39.000      47.101      15.948
b3013|3157650_3158576       927      29.000      31.284      10.592
b3014|3158627_3158884       258      51.000     197.674      66.931
b4469|C3158927_3161146     2220    1024.000     461.261     156.180
b3017|C3161257_3162669     1413     593.000     419.674     142.099
b3018|C3162744_3163481      738     421.000     570.461     193.154
b3019|C3163715_3165973     2259    1616.000     715.361     242.216
b3020|C3166111_3167718     1608     112.000      69.652      23.584
b3021|C3167851_3168246      396      62.000     156.566      53.012
b3022|C3168248_3168544      297      55.000     185.185      62.702
b3023|C3168749_3169231      483      11.000      22.774       7.711
b3024|C3169284_3169676      393      27.000      68.702      23.262
b3025|3169828_3170487       660      44.000      66.667      22.573
b3026|3170484_3171833      1350      58.000      42.963      14.547
b3027|C3171879_3172211      333       2.000       6.006       2.034
b3028|3172530_3173111       582      88.000     151.203      51.196
b3029|3173142_3173456       315     173.000     549.206     185.957
b3030|C3173504_3175396     1893    1565.000     826.730     279.925
b3031|C3175425_3176006      582     522.000     896.907     303.686
b3032|C3176006_3176833      828     526.000     635.266     215.096
b3033|C3176858_3177280      423     200.000     472.813     160.091
b3034|C3177281_3177910      630     144.000     228.571      77.393
b3035|3178115_3179596      1482    1124.000     758.435     256.800
b3037|3179744_3180415       672     647.000     962.798     325.996
b3038|3180421_3181581      1161    1267.000    1091.301     369.506
b3039|C3181619_3182407      789     119.000     150.824      51.068
b3040|3182550_3183323       774     161.000     208.010      70.431
b3041|C3183813_3184466      654     851.000    1301.223     440.584
b3042|3184840_3185130       291      61.000     209.622      70.976
b3043|3185414_3185965       552      13.000      23.551       7.974
b3046|3186061_3189865      2474      34.000      13.743       4.653
b3044|3186187_3186552       366      30.333      82.878      28.062
b3045|3186510_3187415       906      60.719      67.019      22.692
b3047|3189881_3190630       750       3.000       4.000       1.354
b3048|3190632_3191696      1065      23.000      21.596       7.312
b3049|C3191739_3191939      201       5.000      24.876       8.423
b3050|3192208_3192837       630      28.000      44.444      15.049
b3051|3192864_3194525      1662      46.000      27.677       9.371
b4664|3194766_3194825        60     171.000    2850.000     964.988
b4666|3195141_3195200        60     114.000    1900.000     643.326
b3052|C3195320_3196753     1434     728.000     507.671     171.894
b3053|C3196801_3199641     2841     625.000     219.993      74.488
b3054|C3199664_3200965     1302     258.000     198.157      67.094
b3055|3201207_3201827       621     258.000     415.459     140.671
b3056|3201891_3203129      1239     558.000     450.363     152.490
b3057|C3203310_3204131      822     298.000     362.530     122.750
b3058|C3204221_3204589      369      78.000     211.382      71.572
b3059|3204694_3205311       618     149.000     241.100      81.635
b3060|C3205324_3206256      933      27.000      28.939       9.798
b3061|3206463_3207374       912       5.000       5.482       1.856
b3062|3207371_3207976       606       0.000       0.000       0.000
b3063|3208024_3209487      1464      57.000      38.934      13.183
b3064|C3209530_3210543     1014     392.000     386.588     130.896
b3065|3210781_3210996       216    2046.000    9472.222    3207.223
b3066|3211107_3212852      1746    2112.000    1209.622     409.569
b3067|3213047_3214888      1842    2356.000    1279.045     433.075
b3068|C3214967_3215473      507      59.000     116.371      39.402
b3070|C3215727_3216491      765      78.000     101.961      34.523
b3071|3216779_3217402       624      60.000      96.154      32.557
b3072|C3217556_3219076     1521      48.000      31.558      10.685
b3073|3219494_3220873      1380      18.000      13.043       4.416
b3074|C3220915_3221247      333      16.000      48.048      16.269
b3075|3221466_3222449       984     181.000     183.943      62.282
b3076|3222633_3225725      3093     150.000      48.497      16.421
b3077|3225722_3226171       450      29.000      64.444      21.820
b3078|3226234_3227667      1434      42.000      29.289       9.917
b3079|3227801_3228871      1071      14.000      13.072       4.426
b3080|3228888_3231239      2352      46.000      19.558       6.622
b3081|3231665_3233683      2019      36.000      17.831       6.037
b3082|C3233728_3234144      417      30.000      71.942      24.359
b3083|C3234141_3234455      315      28.000      88.889      30.097
b3084|C3234739_3235875     1137     353.000     310.466     105.121
b3085|3235960_3236463       504      22.000      43.651      14.780
b3086|3236540_3237232       693      15.000      21.645       7.329
b3087|3237311_3238297       987      87.000      88.146      29.846
b3088|3238580_3239545       966     171.000     177.019      59.937
b3089|3239944_3241188      1245     520.000     417.671     141.420
b3090|C3241193_3241744      552      51.000      92.391      31.283
b3091|C3241827_3243314     1488      98.000      65.860      22.300
b3092|C3243329_3244741     1413      61.000      43.171      14.617
b3093|3245104_3246522      1419      66.000      46.512      15.748
b3094|3246652_3247428       777     593.000     763.192     258.411
b3095|3247773_3248435       663     397.000     598.793     202.747
b3096|3248439_3248822       384     169.000     440.104     149.016
b3097|3248969_3249337       369     183.000     495.935     167.920
b3098|3249375_3249680       306     103.000     336.601     113.971
b3099|3249683_3250087       405     210.000     518.519     175.566
b3100|3250077_3250376       300      97.000     323.333     109.478
b3101|3250562_3250954       393      27.000      68.702      23.262
b3102|3251024_3252010       987      29.000      29.382       9.949
b3103|3252304_3252669       366      45.000     122.951      41.630
b3104|3252911_3253267       357       2.000       5.602       1.897
b3105|C3253318_3254214      897     184.000     205.128      69.455
b3106|3254319_3255020       702      13.000      18.519       6.270
b3107|3255043_3255207       165      75.000     454.545     153.906
b4470|C3255341_3256651     1311     148.000     112.891      38.224
b3110|C3256679_3258010     1332      72.000      54.054      18.302
b4471|C3258285_3259649     1365      34.000      24.908       8.434
b3113|C3259721_3260110      390      13.000      33.333      11.286
b3114|C3260124_3262418     2295      55.000      23.965       8.114
b3115|C3262452_3263660     1209      27.000      22.333       7.562
b3116|C3263686_3265017     1332      32.000      24.024       8.134
b3117|C3265039_3266028      990      16.000      16.162       5.472
b3118|C3266127_3267065      939       7.000       7.455       2.524
b3119|3267380_3267598       219       0.000       0.000       0.000
b3120|3267854_3268393       540      18.000      33.333      11.286
b3121|3268415_3269602      1188       5.000       4.209       1.425
b3124|C3270625_3271770     1146      22.000      19.197       6.500
b3125|C3271867_3272751      885       8.000       9.040       3.061
b3126|C3272787_3273557      771       9.000      11.673       3.952
b3127|C3273573_3274907     1335       2.000       1.498       0.507
b3128|3275282_3276853      1572      33.000      20.992       7.108
b3129|3277002_3277337       336      38.000     113.095      38.293
b3130|3277337_3277801       465      93.000     200.000      67.718
b3131|C3277856_3278665      810     212.000     261.728      88.619
b3132|3278914_3280194      1281      19.000      14.832       5.022
b3133|3280217_3280690       474       8.000      16.878       5.715
b3134|3280701_3281075       375       7.000      18.667       6.320
b3135|3281071_3281625       555      11.000      19.820       6.711
b3136|3281976_3283130      1155      17.000      14.719       4.984
b3137|3283143_3284003       861       9.000      10.453       3.539
b3138|3284170_3284646       477       1.000       2.096       0.710
b3139|3284685_3285488       804       5.000       6.219       2.106
b3140|3285478_3286269       792      11.000      13.889       4.703
b3141|3286270_3287025       756       3.000       3.968       1.344
b3142|3287426_3288010       585      26.000      44.444      15.049
b3143|3288090_3288785       696       1.000       1.437       0.486
b3144|3288814_3291330      2517     101.000      40.127      13.587
b3145|3291341_3292432      1092      85.000      77.839      26.356
b3146|C3292475_3293335      861     110.000     127.758      43.258
b3147|3293400_3295436      2037     448.000     219.931      74.467
b3148|3295394_3295789       396      88.000     222.222      75.243
b3149|3295809_3296399       591     193.000     326.565     110.572
b3150|3296409_3296984       576     263.000     456.597     154.600
b3151|C3297098_3298138     1041     175.000     168.108      56.920
b3152|C3298211_3298846      636      54.000      84.906      28.748
b3153|3298974_3299492       519      23.000      44.316      15.005
b3154|C3299472_3299915      444      44.000      99.099      33.554
b3155|3299966_3300268       303      57.000     188.119      63.696
b3156|C3300255_3300758      504     197.000     390.873     132.347
b3157|C3300752_3301276      525     235.000     447.619     151.560
b3158|3301485_3302480       996      25.000      25.100       8.499
b3159|3302489_3303367       879      32.000      36.405      12.326
b3160|3303448_3304455      1008      96.000      95.238      32.247
b3161|C3304573_3305817     1245     109.000      87.550      29.644
b3162|C3305971_3307860     1890   10895.000    5764.550    1951.833
b4685|C3307853_3307933       81     455.000    5617.284    1901.970
b3163|C3308040_3308924      885    7137.000    8064.407    2730.547
b3164|C3309033_3311168     2136   11914.000    5577.715    1888.572
b3165|C3311415_3311684      270    6541.000   24225.926    8202.715
b3166|C3311833_3312777      945    2438.000    2579.894     873.533
b3167|C3312777_3313178      402     749.000    1863.184     630.860
b3168|C3313342_3316014     2673   17836.000    6672.652    2259.310
b3169|C3316039_3317526     1488    9922.000    6668.011    2257.738
b3170|C3317554_3318006      453    2849.000    6289.183    2129.470
b3172|3318637_3319980      1344     203.000     151.042      51.142
b3173|C3319988_3321613     1626      56.000      34.440      11.661
b3175|C3322173_3322505      333    3161.000    9492.492    3214.086
b3176|C3322733_3324070     1338    1349.000    1008.221     341.376
b3177|C3324063_3324911      849     331.000     389.870     132.007
b3178|C3325001_3326935     1935    5463.000    2823.256     955.933
b3179|C3327035_3327664      630    1587.000    2519.048     852.930
b3180|3327790_3328083       294     706.000    2401.361     813.083
b3181|C3328239_3328715      477     380.000     796.646     269.738
b3182|3328963_3330396      1434     229.000     159.693      54.071
b3183|C3330582_3331754     1173    2680.000    2284.740     773.596
b3184|C3331770_3332735      966    1462.000    1513.458     512.445
b3185|C3332862_3333119      258    5287.000   20492.248    6938.520
b3186|C3333140_3333451      312    6114.000   19596.154    6635.109
b3187|3333710_3334681       972     558.000     574.074     194.377
b3188|3334909_3335187       279     102.000     365.591     123.786
b3189|C3335235_3336494     1260    1341.000    1064.286     360.359
b3190|C3336549_3336803      255     274.000    1074.510     363.821
b3191|C3336963_3337256      294     295.000    1003.401     339.744
b3192|C3337256_3337891      636     540.000     849.057     287.484
b3193|C3337910_3338461      552     600.000    1086.957     368.035
b3194|C3338466_3339248      783     634.000     809.706     274.160
b3195|C3339256_3340065      810     998.000    1232.099     417.179
b3196|3340275_3341252       978     279.000     285.276      96.592
b3197|3341266_3342252       987     684.000     693.009     234.648
b3198|3342273_3342839       567     424.000     747.795     253.198
b3199|3342836_3343411       576     578.000    1003.472     339.768
b3200|3343380_3343937       558     490.000     878.136     297.330
b3201|3343944_3344669       726     772.000    1063.361     360.046
b3202|3344717_3346150      1434    2025.000    1412.134     478.138
b3203|3346173_3346460       288     324.000    1125.000     380.916
b3204|3346578_3347069       492     516.000    1048.780     355.109
b3205|3347115_3347969       855     724.000     846.784     286.715
b3206|3347966_3348238       273     126.000     461.538     156.273
b3207|3348452_3349084       633     841.000    1328.594     449.852
b3208|C3349081_3349809      729     333.000     456.790     154.666
b3209|C3349806_3350459      654     151.000     230.887      78.177
b3210|C3350689_3353025     2337    1024.000     438.169     148.361
b3211|C3353121_3354050      930      21.000      22.581       7.646
b3212|3354725_3359185      4461     805.000     180.453      61.100
b3213|3359198_3360616      1419     296.000     208.598      70.630
b3214|3361176_3361940       765      39.000      50.980      17.262
b3215|3362112_3362786       675       4.000       5.926       2.006
b3216|3362807_3365188      2382     109.000      45.760      15.494
b4569|3365185_3366929       546      36.000      65.934      22.325
b3218|C3365702_3366718     1017     284.263     279.511      94.640
b3219|3366926_3367642       717      34.000      47.420      16.056
b3220|3367827_3368954      1128      50.000      44.326      15.009
b3221|C3369014_3369478      465      31.000      66.667      22.573
b3222|C3369475_3370350      876      52.000      59.361      20.099
b3223|C3370347_3371036      690      33.000      47.826      16.194
b3224|C3371084_3372574     1491      88.000      59.021      19.984
b3225|C3372683_3373576      894      92.000     102.908      34.844
b3226|C3373698_3374489      792     218.000     275.253      93.198
b3227|3374869_3376236      1368      59.000      43.129      14.603
b3228|C3376279_3376776      498     818.000    1642.570     556.162
b3229|C3376782_3377420      639    1601.000    2505.477     848.336
b3230|C3377815_3378207      393    6651.000   16923.664    5730.225
b3231|C3378223_3378651      429    6296.000   14675.991    4969.179
b3232|C3378870_3379997     1128     214.000     189.716      64.237
b3233|3380191_3380589       399     332.000     832.080     281.736
b3234|3380743_3382110      1368     154.000     112.573      38.116
b3235|3382200_3383267      1068     178.000     166.667      56.432
b3236|C3383330_3384268      939    1050.000    1118.211     378.618
b3237|3384703_3385173       471     131.000     278.132      94.173
b3238|3385538_3385801       264     103.000     390.152     132.102
b3239|C3385857_3386129      273       4.000      14.652       4.961
b3240|C3386221_3388188     1968      45.000      22.866       7.742
b3241|C3388194_3389126      933      29.000      31.083      10.524
b3242|C3389134_3389337      204      10.000      49.020      16.598
b3243|3389520_3390449       930     140.000     150.538      50.971
b3244|C3390583_3392028     1446     724.000     500.692     169.530
b4472|C3392458_3396258     3801    1159.000     304.920     103.244
b3247|C3396326_3397795     1470    1433.000     974.830     330.070
b3248|C3397785_3398378      594     647.000    1089.226     368.804
b3249|C3398387_3398875      489     668.000    1366.053     462.535
b3250|C3398875_3399978     1104    1643.000    1488.225     503.902
b3251|C3400044_3401087     1044    2043.000    1956.897     662.590
b3252|C3401392_3403332     1941     425.000     218.959      74.138
b3253|3403484_3404458       975     159.000     163.077      55.217
b4697|3404495_3404637       143       9.000      62.937      21.310
b4646|3404638_3405031       396      55.000     138.889      47.027
b3255|3405436_3405906       471    2059.000    4371.550    1480.174
b3256|3405917_3407266      1350    4124.000    3054.815    1034.337
b3257|3407375_3407617       243      40.000     164.609      55.735
b3258|3407607_3409058      1452     281.000     193.526      65.526
b3259|3409070_3409951       882     387.000     438.776     148.566
b3260|3410280_3411245       966    1904.000    1971.014     667.371
b3261|3411271_3411567       297     442.000    1488.215     503.899
b3262|3411653_3412537       885      26.000      29.379       9.947
b3263|3412621_3412800       180       2.000      11.111       3.762
b3264|C3412803_3413465      663       7.000      10.558       3.575
b3265|3413864_3415021      1158       9.000       7.772       2.632
b3266|3415033_3418137      3105      73.000      23.510       7.960
b3267|3418390_3418611       222       2.000       9.009       3.050
b3268|3419042_3420066      1026      11.000      10.721       3.630
b3269|3420134_3421315      1182      10.000       8.460       2.865
b3270|3421325_3422428      1104       6.000       5.435       1.840
b3271|3422436_3423194       759      19.000      25.033       8.476
b3279|3429236_3429790       555     187.000     336.937     114.084
b3280|C3429766_3430023      258     167.000     647.287     219.166
b3281|C3430020_3430838      819     690.000     842.491     285.261
b3282|C3430843_3431415      573     366.000     638.743     216.274
b3283|C3431420_3431962      543     623.000    1147.330     388.477
b3284|C3431991_3432464      474     321.000     677.215     229.300
b4473|C3432436_3433560     1125     171.000     152.000      51.466
b3287|3433690_3434199       510    1106.000    2168.627     734.281
b3288|3434214_3435161       948    1049.000    1106.540     374.666
b3289|3435207_3436496      1290     875.000     678.295     229.665
b3290|3436518_3437894      1377     467.000     339.143     114.831
b3291|3438024_3438434       411     139.000     338.200     114.512
b4550|C3438431_3438649      219      49.000     223.744      75.758
b3292|C3438705_3439130      426     118.000     276.995      93.789
b3293|C3439141_3439509      369     108.000     292.683      99.100
b3294|C3439616_3439999      384    9884.000   25739.583    8715.228
b3295|C3440040_3441029      990   46079.000   46544.444   15759.597
b3296|C3441055_3441675      621   30756.000   49526.570   16769.322
b3297|C3441709_3442098      390   18162.000   46569.231   15767.989
b3298|C3442115_3442471      357   13362.000   37428.571   12673.031
b3299|C3442618_3442734      117    6426.000   54923.077   18596.538
b3300|C3442766_3444097     1332   59371.000   44572.823   15092.021
b3301|C3444105_3444539      435   17122.000   39360.920   13327.310
b3302|C3444543_3444722      180   14468.000   80377.778   27215.307
b3303|C3444726_3445229      504   32498.000   64480.159   21832.494
b3304|C3445244_3445597      354   19447.000   54935.028   18600.585
b3305|C3445607_3446140      534   20794.000   38940.075   13184.815
b3306|C3446153_3446545      393   21690.000   55190.840   18687.201
b3307|C3446579_3446884      306   18103.000   59160.131   20031.173
b3308|C3446899_3447438      540   41224.000   76340.741   25848.397
b3309|C3447453_3447767      315   13209.000   41933.333   14198.309
b3310|C3447778_3448149      372   12207.000   32814.516   11110.747
b3311|C3448314_3448568      255    8675.000   34019.608   11518.782
b3312|C3448568_3448759      192    4505.000   23463.542    7944.578
b3313|C3448759_3449169      411   19575.000   47627.737   16126.391
b3314|C3449182_3449883      702   41951.000   59759.259   20234.033
b3315|C3449901_3450233      333   22747.000   68309.309   23129.015
b3316|C3450248_3450526      279   12816.000   45935.484   15553.407
b3317|C3450543_3451364      822   23671.000   28796.837    9750.391
b3318|C3451382_3451684      303    9990.000   32970.297   11163.493
b3319|C3451681_3452286      606   20311.000   33516.502   11348.434
b3320|C3452297_3452926      630   28062.000   44542.857   15081.874
b3321|C3452959_3453270      312   16012.000   51320.513   17376.737
b3322|C3453508_3453927      420      13.000      30.952      10.480
b3323|C3453929_3455398     1470       8.000       5.442       1.843
b3324|3455578_3456393       816      22.000      26.961       9.129
b3325|3456377_3458329      1953      67.000      34.306      11.616
b3326|3458339_3459820      1482      25.000      16.869       5.712
b3327|3459817_3461013      1197      27.000      22.556       7.637
b3328|3461023_3461460       438      11.000      25.114       8.503
b3329|3461468_3461977       510       5.000       9.804       3.320
b3330|3461974_3462351       378       5.000      13.228       4.479
b3331|3462344_3462931       588       7.000      11.905       4.031
b3332|3462924_3463907       984      36.000      36.585      12.388
b3333|3463922_3465085      1164      29.000      24.914       8.436
b3334|3465082_3465543       462      24.000      51.948      17.589
b3335|3465543_3466220       678      26.000      38.348      12.984
b3336|C3466249_3466725      477      36.000      75.472      25.554
b3337|C3466797_3466991      195      15.000      76.923      26.046
b3338|C3467160_3469853     2694     171.000      63.474      21.492
b3339|C3470145_3471329     1185   44216.866   37313.811   12634.174
b3340|C3471400_3473514     2115   86036.000   40678.960   13773.588
b3341|C3473542_3474081      540   14287.000   26457.407    8958.278
b3342|C3474178_3474552      375    8662.000   23098.667    7821.034
b3343|C3474678_3474965      288     191.000     663.194     224.553
b3344|C3474973_3475332      360     148.000     411.111     139.199
b3345|C3475332_3475718      387     201.000     519.380     175.858
b3346|C3475718_3476440      723     474.000     655.602     221.982
b3347|C3476607_3477419      813    1215.000    1494.465     506.015
b3348|3477640_3477858       219      73.000     333.333     112.864
b3349|C3477907_3478497      591    1838.000    3109.983    1053.017
b4551|C3478592_3478792      201      12.000      59.701      20.214
b3350|C3478802_3480607     1806     271.000     150.055      50.808
b3351|C3480607_3481161      555     103.000     185.586      62.838
b3352|3481289_3483202      1914     822.000     429.467     145.414
b3353|3483202_3484224      1023     419.000     409.580     138.681
b3354|3484218_3484436       219     119.000     543.379     183.984
b3355|3484490_3485359       870     237.000     272.414      92.237
b3356|C3485414_3485818      405     122.000     301.235     101.996
b3357|3486120_3486752       633    1472.000    2325.434     787.375
b3358|3486791_3488893      2103     497.000     236.329      80.019
b3359|C3488960_3490180     1221     164.000     134.316      45.478
b3360|C3490266_3490829      564      50.000      88.652      30.017
b3361|C3490861_3491463      603      56.000      92.869      31.445
b3362|C3491453_3491620      168      14.000      83.333      28.216
b3363|C3491725_3492297      573     193.000     336.824     114.046
b3364|3492568_3493749      1182     175.000     148.054      50.130
b3365|3494011_3496554      2544     517.000     203.223      68.810
b3366|3496551_3496877       327      39.000     119.266      40.383
b3367|3497003_3497809       807      53.000      65.675      22.237
b3368|3497828_3499201      1374     302.000     219.796      74.421
b3369|3499448_3499615       168       4.000      23.810       8.062
b3370|3499910_3501247      1338       6.000       4.484       1.518
b3371|3501268_3502290      1023      24.000      23.460       7.944
b4474|3502340_3503170       831      16.000      19.254       6.519
b3374|3503167_3503952       786      14.000      17.812       6.031
b3375|3504052_3504783       732      41.000      56.011      18.965
b3376|C3504935_3506020     1086      29.000      26.703       9.042
b3377|C3506032_3507336     1305      19.000      14.559       4.930
b3378|C3507348_3507701      354       9.000      25.424       8.608
b3379|C3507712_3508590      879      21.000      23.891       8.089
b3380|C3508587_3509813     1227       6.000       4.890       1.656
b3381|C3509813_3510976     1164       8.000       6.873       2.327
b3382|C3511060_3511422      363      23.000      63.361      21.454
b3383|C3511439_3512344      906      91.000     100.442      34.009
b3384|C3512634_3513638     1005     712.000     708.458     239.878
b3385|C3513631_3514389      759     454.000     598.155     202.531
b3386|C3514382_3515059      678     478.000     705.015     238.713
b3387|C3515077_3515913      837     815.000     973.716     329.693
b3388|C3516020_3517306     1287    2088.000    1622.378     549.325
b3389|C3517398_3518486     1089    2037.000    1870.523     633.345
b3390|C3518543_3519064      522    1584.000    3034.483    1027.453
b3391|C3519465_3520703     1239      26.000      20.985       7.105
b3392|C3520615_3521019      405       8.000      19.753       6.688
b3393|C3521009_3521449      441       5.000      11.338       3.839
b3394|C3521433_3521972      540       1.000       1.852       0.627
b3395|C3521972_3522751      780      16.000      20.513       6.945
b3396|3522871_3525423      2553     695.000     272.229      92.175
b3397|C3525589_3526149      561     407.000     725.490     245.645
b3398|3526469_3528604      2136     380.000     177.903      60.236
b3399|3528669_3529337       669     308.000     460.389     155.884
b3400|3529348_3529749       402     337.000     838.308     283.845
b3401|3529774_3530652       879     664.000     755.404     255.774
b3402|C3530715_3532439     1725     164.000      95.072      32.191
b3403|3532818_3534440      1623    3093.000    1905.730     645.266
b3404|C3534516_3535868     1353     531.000     392.461     132.884
b3405|C3535865_3536584      720     367.000     509.722     172.588
b3406|3536812_3537288       477      59.000     123.690      41.880
b3407|3537385_3539706      2322     658.000     283.376      95.949
b3408|3540163_3540390       228      88.000     385.965     130.685
b3409|3540407_3542728      2322     828.000     356.589     120.738
b3410|3542728_3542964       237      54.000     227.848      77.148
b3411|3543167_3544045       879      42.000      47.782      16.178
b3412|C3544074_3544844      771      79.000     102.464      34.694
b3413|3544882_3545565       684     146.000     213.450      72.273
b3414|3545624_3546199       576     263.000     456.597     154.600
b3415|3546559_3547875      1317     496.000     376.614     127.518
b3416|C3547986_3550070     2085    1704.000     817.266     276.720
b3417|C3550080_3552473     2394    2034.000     849.624     287.676
b3418|3553085_3555790      2706    2192.000     810.052     274.277
b4475|C3555833_3556849     1017      80.000      78.663      26.635
b3421|C3556853_3558079     1227      33.000      26.895       9.106
b3422|3558268_3559866      1599     249.000     155.722      52.726
b3423|C3559848_3560605      756     339.000     448.413     151.829
b3424|C3560622_3561452      831     575.000     691.937     234.285
b3425|C3561497_3561823      327     122.000     373.089     126.325
b3426|3562013_3563518      1506     864.000     573.705     194.252
b3427|C3563787_3564005      219      19.000      86.758      29.376
b3428|C3564134_3566581     2448     495.000     202.206      68.465
b3429|C3566600_3568033     1434     242.000     168.759      57.140
b3430|C3568033_3569328     1296     235.000     181.327      61.396
b3431|C3569346_3571319     1974     285.000     144.377      48.885
b3432|C3571316_3573502     2187     342.000     156.379      52.949
b3433|C3573775_3574878     1104     650.000     588.768     199.352
b3434|3575071_3575664       594     112.000     188.552      63.842
b4476|C3575721_3577061     1341     393.000     293.065      99.230
b3437|C3577065_3577592      528     228.000     431.818     146.210
b3438|C3577731_3578726      996     333.000     334.337     113.204
b3439|C3578950_3579645      696      91.000     130.747      44.270
b3440|C3579768_3580805     1038     289.000     278.420      94.271
b3441|3581138_3581626       489      18.000      36.810      12.464
b3442|3581863_3583041      1179       1.000       0.848       0.287
b3443|3583038_3584309       495       4.000       8.081       2.736
b3444|3583483_3583758       276      27.451      99.459      33.676
b3445|3583677_3584180       504      32.219      63.928      21.645
b4612|3584404_3584559       156       2.000      12.821       4.341
b3446|3584759_3585043       285       2.000       7.018       2.376
b3447|C3585081_3586823     1743      20.000      11.474       3.885
b3448|3586943_3587383       441      32.000      72.562      24.569
b3449|C3587370_3588113      744      43.000      57.796      19.569
b3450|C3588110_3589180     1071      30.000      28.011       9.484
b3451|C3589182_3590027      846       5.000       5.910       2.001
b3452|C3590024_3590911      888       3.000       3.378       1.144
b3453|C3591009_3592325     1317      16.000      12.149       4.113
b3454|C3592724_3593437      714      44.000      61.625      20.866
b3455|C3593439_3594206      768      48.000      62.500      21.162
b3456|C3594203_3595480     1278     101.000      79.030      26.759
b3457|C3595477_3596403      927      63.000      67.961      23.011
b3458|C3596451_3597560     1110      62.000      55.856      18.912
b3459|3597984_3598367       384      80.000     208.333      70.540
b3460|C3598555_3599658     1104     139.000     125.906      42.631
b3461|C3599929_3600783      855    3428.000    4009.357    1357.538
b3462|C3601028_3602086     1059     797.000     752.597     254.824
b3463|C3602079_3602747      669     675.000    1008.969     341.629
b3464|C3602750_3604243     1494    1131.000     757.028     256.324
b3465|3604393_3604989       597     131.000     219.430      74.298
b3466|3604979_3605248       270      44.000     162.963      55.178
b3467|C3605251_3605610      360      70.000     194.444      65.837
b3468|3605751_3606377       627      54.000      86.124      29.161
b3469|3606451_3608649      2199     407.000     185.084      62.668
b3470|C3608751_3608996      246      44.000     178.862      60.561
b3471|3609217_3609882       666      85.000     127.628      43.214
b3472|3609955_3610512       558     394.000     706.093     239.078
b3473|C3610516_3611733     1218     173.000     142.036      48.092
b3474|3611865_3612914      1050      20.000      19.048       6.449
b3475|3612969_3613556       588     101.000     171.769      58.160
b3476|3613667_3615241      1575      61.000      38.730      13.114
b3477|3615241_3616185       945      55.000      58.201      19.706
b3478|3616182_3617015       834      38.000      45.564      15.427
b3479|3617015_3617779       765      38.000      49.673      16.819
b3480|3617776_3618582       807      44.000      54.523      18.461
b3481|3618588_3618989       402      40.000      99.502      33.691
b3482|3619192_3623427      4236      48.941      11.554       3.912
b3483|3623399_3623782       384       8.000      20.833       7.054
b4552|3623887_3624237       351       2.300       6.553       2.219
b3484|3624378_3625514      1137      12.000      10.554       3.574
b3485|C3625679_3626803     1125      72.000      64.000      21.670
b3486|C3626803_3629538     2736     219.000      80.044      27.102
b3487|C3629535_3630602     1068     370.000     346.442     117.303
b3488|C3630968_3632590     1623      12.000       7.394       2.503
b4660|C3632852_3634458     1608       9.000       5.597       1.895
b3491|3634841_3635893      1053      39.000      37.037      12.540
b3492|C3636208_3637410     1203     441.000     366.584     124.122
b3493|3637642_3639141      1500    1922.000    1281.333     433.850
b3494|C3639385_3639720      336      55.000     163.690      55.424
b3495|3640111_3640545       435     357.000     820.690     277.879
b3496|3640862_3642331      1470     199.000     135.374      45.837
b3497|C3642380_3643132      753     130.000     172.643      58.456
b3498|C3643140_3645182     2043     793.000     388.155     131.426
b3499|3645385_3646227       843     490.000     581.257     196.809
b3500|3646299_3647651      1353     874.000     645.972     218.721
b4613|C3647705_3647833      129     110.000     852.713     288.722
b3501|3648528_3648881       354       5.000      14.124       4.782
b3502|3648935_3650224      1290      13.000      10.078       3.412
b3503|3650237_3650662       426       9.000      21.127       7.153
b3504|3651291_3653713      1224      11.000       8.987       3.043
b3505|C3652182_3653198     1017     284.263     279.511      94.640
b3506|3653961_3654527       567      19.000      33.510      11.346
b3507|3654683_3655213       531       5.000       9.416       3.188
b3508|C3655255_3655902      648       3.000       4.630       1.568
b3509|C3655966_3656292      327       8.000      24.465       8.284
b3510|C3656408_3656740      333      20.000      60.060      20.336
b3511|3656995_3657567       573      19.000      33.159      11.227
b3512|3658366_3658893       528       4.000       7.576       2.565
b3513|3659232_3660389      1158      18.000      15.544       5.263
b3514|3660414_3663527      3114      72.000      23.121       7.829
b3515|C3663890_3664618      729      29.000      39.781      13.469
b3516|C3664986_3665810      825      74.000      89.697      30.371
b3517|C3666180_3667580     1401      29.750      21.235       7.190
b3518|C3667791_3669188     1398      36.000      25.751       8.719
b3519|3669592_3671241      1650      52.000      31.515      10.671
b3520|C3671292_3671894      603      15.000      24.876       8.423
b3521|3672414_3673313       900      34.000      37.778      12.791
b3522|3673362_3674375      1014      37.000      36.489      12.355
b3523|3674786_3676108      1323      13.000       9.826       3.327
b3524|C3676290_3678350     2061      24.000      11.645       3.943
b3525|C3678420_3679187      768       8.000      10.417       3.527
b3526|3679419_3680348       930     140.000     150.538      50.971
b3527|C3680444_3681940     1497     761.000     508.350     172.123
b3528|C3682161_3683447     1287    1610.000    1250.971     423.569
b3529|C3683630_3685618     1989     384.000     193.062      65.369
b3530|C3685700_3689173     3474     178.000      51.238      17.349
b3531|C3689155_3690261     1107      47.000      42.457      14.376
b3532|C3690268_3692607     2340     105.000      44.872      15.193
b3533|C3692618_3695236     2619     124.000      47.346      16.031
b3534|C3695233_3695985      753      80.000     106.242      35.973
b3535|C3695997_3696185      189      40.000     211.640      71.660
b3536|3696458_3698029      1572     371.000     236.005      79.910
b3537|3698026_3698217       192      27.000     140.625      47.615
b3538|3698214_3699893      1680     235.000     139.881      47.363
b4453|C3699980_3700087      108      14.000     129.630      43.892
b3539|3700563_3701834      1272     295.000     231.918      78.526
b3540|C3701864_3702868     1005     296.000     294.527      99.725
b3541|C3702865_3703848      984     206.000     209.350      70.884
b3542|C3703859_3704761      903     110.000     121.816      41.246
b3543|C3704771_3705790     1020      78.000      76.471      25.892
b3544|C3706098_3707705     1608     547.000     340.174     115.180
b3546|C3708784_3710475     1692     614.000     362.884     122.870
b3547|C3710799_3712007     1209      14.000      11.580       3.921
b3548|C3712236_3712934      699      42.000      60.086      20.345
b3549|3713092_3713655       564      59.000     104.610      35.420
b3550|3713652_3714092       441      67.250     152.494      51.633
b3551|C3714061_3716394     2334     360.750     154.563      52.334
b3552|3716547_3717206       660     314.000     475.758     161.088
b3553|3717310_3718284       975     239.000     245.128      82.999
b3554|C3718334_3719044      711     518.000     728.551     246.682
b3555|3719478_3719768       291       8.000      27.491       9.308
b3556|3720049_3720261       213   19776.000   92845.070   31436.638
b4647|C3720448_3720632      185      22.000     118.919      40.265
b4455|C3720448_3720600      153      21.000     137.255      46.473
b3557|3720680_3721201       522      94.000     180.077      60.973
b3558|3721198_3722049       852     170.000     199.531      67.560
b3559|C3722328_3724397     2070    4474.000    2161.353     731.818
b3560|C3724407_3725318      912    1626.000    1782.895     603.675
b4553|C3725413_3725712      300       5.000      16.667       5.643
b3561|3725887_3726882       996      29.000      29.116       9.859
b3562|C3726924_3727361      438       4.000       9.132       3.092
b3563|C3727407_3727748      342       3.000       8.772       2.970
b3564|C3727917_3729371     1455      46.000      31.615      10.705
b3565|C3729443_3730765     1323      24.000      18.141       6.142
b3566|3731131_3732123       993      13.000      13.092       4.433
b3567|3732201_3733742      1542      50.000      32.425      10.979
b3568|3733720_3734901      1182      18.000      15.228       5.156
b3569|3734979_3736157      1179     113.000      95.844      32.452
b3570|C3736353_3737177      825     701.000     849.697     287.701
b3571|3737497_3739527      2031      83.000      40.867      13.837
b3572|3739705_3740958      1254     482.000     384.370     130.145
b3573|C3741109_3741582      474      69.000     145.570      49.289
b3574|C3741684_3742532      849      55.000      64.782      21.935
b3575|3742733_3743731       999       2.000       2.002       0.678
b3576|3743743_3744210       468       2.000       4.274       1.447
b3577|3744328_3744801       474       1.000       2.110       0.714
b3578|3744804_3746081      1278       0.000       0.000       0.000
b3579|3746094_3747080       987       3.000       3.040       1.029
b3580|3747084_3748580      1497      10.000       6.680       2.262
b3581|3748577_3749239       663       1.000       1.508       0.511
b3582|3749232_3750092       861      10.000      11.614       3.933
b3583|3750086_3750781       696       9.000      12.931       4.378
b4648|C3750813_3750914      102       3.000      29.412       9.959
b4649|3750918_3751109       192       7.000      36.458      12.345
b3584|C3751128_3751868      741      13.000      17.544       5.940
b3585|3751992_3752966       975      56.000      57.436      19.447
b3586|C3752963_3754099     1137      21.000      18.470       6.254
b3587|C3754105_3754428      324       2.000       6.173       2.090
b3588|C3754973_3756511     1539       8.000       5.198       1.760
b3589|C3756676_3757827     1152      11.000       9.549       3.233
b3590|C3758017_3759861     1845     461.000     249.864      84.602
b3591|C3759858_3761249     1392     291.000     209.052      70.783
b3592|C3761347_3761955      609      81.000     133.005      45.034
b3593|3762183_3766316      4134      17.585       4.254       1.440
b3594|3766337_3767179       843      42.700      50.652      17.151
b3595|3767221_3768165       945      51.747      54.759      18.541
b3596|3768177_3768638       462       5.000      10.823       3.664
b4650|3768639_3768890       252       3.000      11.905       4.031
b4651|3768892_3769256       348       2.000       5.747       1.946
b4615|3769345_3769783       439       1.000       2.278       0.771
b4652|3769948_3770146       201       3.000      14.925       5.054
b3597|C3770243_3771379     1137      10.000       8.795       2.978
b3598|C3771382_3771744      363       0.000       0.000       0.000
b3599|3772281_3774194      1914     232.000     121.212      41.042
b3600|3774424_3775572      1149     223.000     194.082      65.715
b3601|3775572_3776159       588     202.000     343.537     116.319
b4554|C3776171_3776380      210      44.000     209.524      70.943
b3602|3776665_3777027       363     116.000     319.559     108.200
b3603|3777399_3779054      1656     872.000     526.570     178.293
b3604|3779054_3779830       777     439.000     564.994     191.303
b3605|3779827_3781017      1191     550.000     461.797     156.361
b3606|3781215_3781688       474     149.000     314.346     106.435
b3607|C3781741_3782562      822     823.000    1001.217     339.004
b3608|C3782642_3783661     1020    1759.000    1724.510     583.906
b3609|C3783661_3784128      468    1101.000    2352.564     796.560
b3610|C3784191_3784442      252     447.000    1773.810     600.598
b3611|C3784584_3785015      432     677.000    1567.130     530.618
b3612|3785260_3786804      1545    1027.000     664.725     225.071
b3613|3786838_3788097      1260     729.000     578.571     195.900
b3614|3788101_3789060       960     429.000     446.875     151.308
b3615|C3789047_3790081     1035      99.000      95.652      32.387
b3616|C3790320_3791345     1026     877.000     854.776     289.421
b3617|C3791355_3792551     1197    1073.000     896.408     303.517
b3618|C3792826_3793683      858     318.000     370.629     125.492
b3619|3793987_3794919       933     911.000     976.420     330.608
b3620|3794929_3795975      1047     911.000     870.105     294.611
b3621|3795979_3796938       960     423.000     440.625     149.192
b3622|3796948_3798207      1260     538.000     426.984     144.574
b3623|C3798239_3799312     1074     220.000     204.842      69.358
b3624|C3799345_3800196      852     250.000     293.427      99.352
b3625|C3800267_3800965      699     265.000     379.113     128.365
b3626|C3800983_3801999     1017     262.000     257.620      87.228
b3627|C3802039_3803058     1020     346.000     339.216     114.856
b3628|C3803058_3804137     1080     384.000     355.556     120.388
b3629|C3804181_3805116      936     241.000     257.479      87.180
b3630|C3805153_3805950      798     356.000     446.115     151.051
b3631|C3805943_3807067     1125     550.000     488.889     165.534
b3632|C3807064_3808098     1035     392.000     378.744     128.240
b3633|3808540_3809817      1278     385.000     301.252     102.002
b3634|3809825_3810304       480     151.000     314.583     106.516
b3635|C3810343_3811152      810     171.000     211.111      71.481
b3636|C3811250_3811417      168    2716.000   16166.667    5473.911
b3637|C3811438_3811674      237    3948.000   16658.228    5640.350
b3638|C3811891_3812559      669     327.000     488.789     165.500
b3639|3812731_3813951      1221     482.000     394.758     133.662
b3640|3813932_3814387       456     230.000     504.386     170.781
b3641|3814494_3815090       597     251.000     420.436     142.356
b3642|C3815127_3815768      642      64.000      99.688      33.754
b3643|C3815834_3816549      717     311.000     433.752     146.865
b3644|3816676_3817539       864     462.000     534.722     181.053
b3645|3817760_3818584       825      85.000     103.030      34.885
b3646|3818874_3819491       618      63.000     101.942      34.517
b3647|C3819488_3821170     1683      57.000      33.868      11.467
b3648|3821428_3822051       624     844.000    1352.564     457.968
b3649|3822106_3822381       276     756.000    2739.130     927.449
b3650|3822400_3824508      2109    3488.000    1653.864     559.986
b3651|3824515_3825204       690     762.000    1104.348     373.924
b3652|3825210_3827291      2082    1113.000     534.582     181.005
b3653|C3827460_3828665     1206     191.000     158.375      53.625
b3654|3828945_3830336      1392      32.000      22.989       7.784
b3655|3830457_3832166      1710     140.000      81.871      27.721
b3656|C3832219_3834537     2319      49.000      21.130       7.154
b3657|C3834547_3835929     1383       9.000       6.508       2.203
b4653|3836425_3836556       132       2.000      15.152       5.130
b3659|3836953_3838137      1185       6.000       5.063       1.714
b3660|3838248_3839171       924      30.000      32.468      10.993
b3661|C3839175_3839993      819      44.000      53.724      18.191
b4555|3840215_3840508       294      12.000      40.816      13.820
b3662|C3840549_3841739     1191     123.000     103.275      34.968
b3663|C3841950_3842402      453      37.000      81.678      27.655
b3664|C3842455_3843789     1335       6.000       4.494       1.522
b3665|3843964_3845730      1767     115.000      65.082      22.036
b3666|C3845776_3847167     1392      72.000      51.724      17.513
b3667|C3847305_3848624     1320     316.000     239.394      81.057
b3668|C3848634_3850136     1503     456.000     303.393     102.727
b3669|C3850136_3850726      591     299.000     505.922     171.301
b3670|C3850802_3851092      291     211.000     725.086     245.509
b3671|C3851096_3852784     1689    1096.000     648.905     219.714
b3672|C3852890_3852988       99     177.000    1787.879     605.362
b4618|3853553_3853642        90      13.000     144.444      48.908
b3673|3853922_3855106      1185     213.000     179.747      60.861
b3674|C3855114_3855611      498      50.000     100.402      33.995
b3675|C3855608_3855970      363      23.000      63.361      21.454
b3676|C3855960_3856307      348      15.000      43.103      14.595
b3677|3856415_3856864       450      26.000      57.778      19.563
b3678|C3856911_3858404     1494      16.000      10.710       3.626
b3679|C3858401_3860116     1716       6.000       3.497       1.184
b3680|3860283_3861176       894       6.000       6.711       2.272
b4556|C3861173_3861987      815      13.000      15.951       5.401
b3683|C3861987_3863603     1617      11.000       6.803       2.303
b3684|3863899_3864615       717       5.000       6.974       2.361
b3685|C3864612_3866273     1662     165.000      99.278      33.615
b3686|C3866469_3866897      429     151.000     351.981     119.178
b3687|C3867009_3867422      414     228.000     550.725     186.471
b3688|3867728_3868060       333      91.000     273.273      92.528
b3689|C3868062_3869309     1248     186.000     149.038      50.463
b3690|3869377_3870441      1065       6.000       5.634       1.908
b3691|C3870438_3871730     1293      17.000      13.148       4.452
b4478|C3871850_3872998     1149      20.000      17.406       5.894
b4477|C3872995_3873612      618      20.000      32.362      10.958
b3693|C3873596_3874474      879      23.000      26.166       8.860
b4479|C3874471_3875160      690      35.000      50.725      17.175
b3696|3875438_3876094       657      53.000      80.670      27.314
b3697|C3876140_3876952      813     223.000     274.293      92.873
b3698|C3877067_3877465      399      21.000      52.632      17.821
b3699|C3877705_3880119     2415    3188.000    1320.083     446.970
b3700|C3880148_3881221     1074     812.000     756.052     255.994
b3701|C3881221_3882321     1101    1097.000     996.367     337.362
b3702|C3882326_3883729     1404    1138.000     810.541     274.443
b3703|3884336_3884476       141    1905.000   13510.638    4574.600
b3704|3884493_3884852       360    1614.586    4484.962    1518.574
b4557|3884816_3885073       258     730.414    2831.061     958.576
b3705|3885076_3886722      1647    5148.000    3125.683    1058.333
b3706|3886828_3888192      1365     516.000     378.022     127.995
b3707|3888435_3888509        75       2.000      26.667       9.029
b3708|3888730_3890145      1416      88.000      62.147      21.042
b3709|3890236_3891483      1248      20.000      16.026       5.426
b3710|3891615_3892790      1176      76.000      64.626      21.882
b3711|3892765_3893724       960     112.000     116.667      39.502
b3712|3893881_3894630       750     581.000     774.667     262.296
b3713|3894652_3895218       567     236.000     416.226     140.931
b3714|C3895272_3896609     1338     284.000     212.257      71.869
b3715|3896774_3897439       666      46.000      69.069      23.386
b3716|3897506_3897973       468      13.000      27.778       9.405
b3717|3898022_3898609       588      26.000      44.218      14.972
b3718|C3898671_3899393      723      19.000      26.279       8.898
b3719|C3899408_3900577     1170      12.000      10.256       3.473
b3720|C3900604_3902220     1617      11.000       6.803       2.303
b3721|C3902289_3903701     1413       5.000       3.539       1.198
b3722|C3903720_3905597     1878     263.000     140.043      47.417
b3723|C3905731_3906567      837       6.000       7.168       2.427
b3724|C3906853_3907578      726     120.000     165.289      55.966
b3725|C3907593_3908366      774     165.000     213.178      72.181
b3726|C3908549_3909439      891      88.000      98.765      33.441
b3727|C3909439_3910398      960      66.000      68.750      23.278
b3728|C3910485_3911525     1041     124.000     119.116      40.332
b3729|C3911839_3913668     1830    2601.000    1421.311     481.245
b3730|C3913830_3915200     1371    1525.000    1112.327     376.625
b3731|C3915553_3915972      420    5532.000   13171.429    4459.746
b3732|C3915993_3917375     1383   14148.000   10229.935    3463.779
b3733|C3917402_3918265      864    7736.000    8953.704    3031.656
b3734|C3918316_3919857     1542   18311.000   11874.838    4020.730
b3735|C3919870_3920403      534    3989.000    7470.037    2529.298
b3736|C3920418_3920888      471    7153.000   15186.837    5142.148
b3737|C3920950_3921189      240    3348.000   13950.000    4723.364
b3738|C3921236_3922051      816    2755.000    3376.225    1143.164
b3739|C3922060_3922440      381     969.000    2543.307     861.145
b3740|C3923057_3923680      624     323.000     517.628     175.265
b3741|C3923744_3925633     1890    2530.000    1338.624     453.248
b3742|C3926012_3926455      444     543.000    1222.973     414.089
b3743|C3926545_3927003      459      45.000      98.039      33.195
b3744|3927155_3928147       993     220.000     221.551      75.015
b3745|C3928152_3929603     1452     168.000     115.702      39.176
b3746|C3929597_3931093     1497     121.000      80.828      27.368
b3747|3931316_3933184      1869     317.000     169.609      57.428
b3748|3933351_3933770       420    1802.000    4290.476    1452.723
b3749|3933778_3935283      1506    5190.000    3446.215    1166.862
b3750|3935288_3936253       966    3905.000    4042.443    1368.741
b3751|3936278_3937168       891    4784.000    5369.248    1817.987
b3752|3937294_3938223       930    3724.000    4004.301    1355.826
b3753|3938227_3939219       993    1217.000    1225.579     414.972
b3754|C3939185_3940612     1428     387.000     271.008      91.761
b3755|C3940635_3941327      693     224.000     323.232     109.444
b4480|C3947128_3947967      840     158.000     188.095      63.688
b3764|3948086_3948424       339     173.000     510.324     172.792
b3765|C3948449_3949969     1521     104.000      68.376      23.152
b3766|3950322_3950420        99      85.000     858.586     290.711
b4669|3950507_3950557        51      10.000     196.078      66.391
b4488|3950560_3952204      1647     526.000     319.369     108.136
b3769|3952201_3952464       264      40.000     151.515      51.302
b3770|3952484_3953413       930     376.000     404.301     136.893
b3771|3953478_3955328      1851     633.000     341.977     115.791
b3772|3955331_3956875      1545     436.000     282.201      95.551
b3773|C3956927_3957820      894     191.000     213.647      72.339
b3774|3957970_3959445      1476    1135.000     768.970     260.367
b3775|C3959532_3959813      282     179.000     634.752     214.922
b3777|C3960012_3960460      450      40.000      88.889      30.097
b3778|3960677_3962698      2022     590.000     291.790      98.798
b3779|C3962745_3964229     1485    1484.000     999.327     338.364
b3780|C3964365_3965630     1266    2048.000    1617.694     547.739
b3781|3965761_3966090       330    1136.000    3442.424    1165.579
b3783|3966417_3967676      1260    4596.000    3647.619    1235.056
b3784|3967916_3969019      1104    1040.000     942.029     318.964
b3785|3969031_3970077      1047     990.000     945.559     320.159
b3786|3970133_3971263      1131    1283.000    1134.394     384.097
b3787|3971260_3972522      1263    1634.000    1293.745     438.052
b3788|3972522_3973589      1068    1432.000    1340.824     453.993
b3789|3973608_3974489       882     910.000    1031.746     349.341
b3790|3974467_3975141       675     732.000    1084.444     367.185
b3791|3975146_3976276      1131     840.000     742.706     251.474
b3792|3976278_3977528      1251     937.000     749.001     253.606
b4481|3977525_3978604      1080     673.000     623.148     210.993
b3793|3978601_3979953      1353     612.000     452.328     153.155
b3794|3979956_3980696       741     267.000     360.324     122.003
b3795|3980887_3982272      1386     787.000     567.821     192.260
b3800|3982958_3984193      1236     124.000     100.324      33.969
b3801|C3984352_3986007     1656      41.000      24.758       8.383
b3802|C3986686_3987882     1197     714.000     596.491     201.967
b3803|C3987885_3989066     1182     586.000     495.770     167.864
b3804|C3989088_3989828      741     423.000     570.850     193.286
b3805|C3989825_3990766      942     727.000     771.762     261.313
b3806|3991153_3993699      2547    1310.000     514.331     174.148
b3807|C3993739_3994059      321     117.000     364.486     123.412
b4558|3994522_3994725       204     294.000    1441.176     487.971
b3809|3994762_3995586       825     730.000     884.848     299.603
b3810|3995583_3996290       708     486.000     686.441     232.424
b3811|3996287_3997183       897     643.000     716.834     242.715
b3812|3997183_3997899       717     342.000     476.987     161.504
b3813|3997983_4000145      2163    1412.000     652.797     221.032
b4482|C4000292_4001056      765      99.000     129.412      43.818
b3816|4001426_4002376       951     348.000     365.931     123.901
b3817|C4002419_4002799      381      24.000      62.992      21.329
b3818|C4002813_4003193      381       4.000      10.499       3.555
b3819|C4003288_4004178      891     114.000     127.946      43.322
b3820|C4004230_4004697      468      60.000     128.205      43.409
b3821|4004862_4005731       870     307.000     352.874     119.480
b3822|4005864_4007693      1830     418.000     228.415      77.340
b3823|4007757_4008377       621      96.000     154.589      52.343
b3824|C4008439_4009059      621      45.000      72.464      24.536
b3825|4009170_4010192      1023     209.000     204.301      69.175
b3826|4010200_4011000       801     199.000     248.439      84.120
b3827|4011076_4011975       900     115.500     128.333      43.453
b3828|C4011863_4012816      954      31.500      33.019      11.180
b3829|4013053_4015314      2262      66.000      29.178       9.879
b3830|C4015354_4016169      816      54.000      66.176      22.407
b3831|4016431_4017192       762    2267.000    2975.066    1007.335
b3832|4017333_4018760      1428     870.000     609.244     206.285
b3833|4018855_4019610       756    1261.000    1667.989     564.769
b3834|4019624_4020229       606     766.000    1264.026     427.990
b3835|4020226_4021866      1641    1883.000    1147.471     388.525
b3836|4021945_4022214       270     473.000    1751.852     593.164
b3838|4022218_4022733       516     556.000    1077.519     364.840
b3839|4022736_4023512       777     724.000     931.789     315.497
b4483|4023554_4024336       783     276.000     352.490     119.351
b3842|C4024333_4024821      489     199.000     406.953     137.791
b3843|4024988_4026481      1494    2066.000    1382.865     468.228
b3844|4026527_4027228       702     960.000    1367.521     463.032
b3845|C4027609_4028772     1164     142.000     121.993      41.306
b3846|C4028782_4030971     2190      82.000      37.443      12.678
b3847|4031161_4032492      1332     907.000     680.931     230.558
b3848|4032492_4033106       615     291.000     473.171     160.212
b3849|4033145_4034596      1452     613.000     422.176     142.946
b3850|4034608_4035153       546     169.000     309.524     104.802
b3856|C4040906_4041433      528      34.000      64.394      21.803
b3857|C4041415_4041999      585      47.000      80.342      27.203
b3858|4042069_4042338       270      92.000     340.741     115.372
b3859|4042415_4043401       987     580.000     587.639     198.970
b3860|4043418_4044044       627     624.000     995.215     336.972
b3861|4044199_4045629      1431      79.000      55.206      18.692
b3862|C4045670_4046602      933     110.000     117.899      39.920
b3863|4046966_4049752      2787    1345.000     482.598     163.404
b3865|C4050133_4050765      633     410.000     647.709     219.309
b3866|4051347_4051856       510      96.000     188.235      63.735
b3867|4052045_4053418      1374     348.000     253.275      85.757
b4686|C4053647_4053757      111      65.000     585.586     198.275
b3868|C4053869_4055278     1410     255.000     180.851      61.235
b3869|C4055290_4056339     1050     191.000     181.905      61.592
b3870|C4056625_4058034     1410     833.000     590.780     200.034
b3871|4058407_4060230      1824    6969.000    3820.724    1293.668
b3872|4060447_4061157       711      51.000      71.730      24.287
b3873|4061165_4062145       981      82.000      83.588      28.302
b3874|4062247_4063512      1266      42.000      33.175      11.233
b3875|C4063603_4064295      693       7.000      10.101       3.420
b3876|C4064363_4065766     1404      13.000       9.259       3.135
b3877|C4065809_4067194     1386      10.000       7.215       2.443
b3878|C4067240_4069276     2037       8.000       3.927       1.330
b3879|C4069475_4070401      927       2.000       2.157       0.731
b3880|C4070515_4071756     1242      20.000      16.103       5.452
b3881|C4071773_4072651      879       6.000       6.826       2.311
b3882|C4072675_4073571      897       8.000       8.919       3.020
b3883|4073739_4074635       897      15.000      16.722       5.662
b3884|4074669_4075454       786     120.000     152.672      51.694
b3885|4075553_4076152       600     166.000     276.667      93.677
b3886|4076146_4077018       873     155.000     177.549      60.117
b3887|4077015_4077452       438     147.000     335.616     113.637
b3888|4077449_4078438       990     222.000     224.242      75.927
b3889|4079297_4079509       213       4.000      18.779       6.359
b3890|4079751_4079969       219      19.000      86.758      29.376
b3891|C4080299_4081228      930    2091.000    2248.387     761.287
b3892|C4081225_4081860      636    2677.000    4209.119    1425.176
b3893|C4081857_4082759      903    3935.000    4357.697    1475.483
b3894|C4082772_4085822     3051   13407.364    4394.416    1487.916
b3895|4086016_4086849       834     117.000     140.288      47.500
b3896|4087002_4088057      1056      22.000      20.833       7.054
b3897|C4088107_4089855     1749      26.000      14.866       5.033
b3898|C4089855_4090925     1071      18.000      16.807       5.691
b3899|C4090915_4092366     1452      14.000       9.642       3.265
b3900|C4092377_4092823      447       3.000       6.711       2.272
b3901|C4093124_4093438      315       3.000       9.524       3.225
b3902|C4093448_4094272      825       4.000       4.848       1.642
b3903|C4094723_4095982     1260       8.000       6.349       2.150
b3904|C4095979_4097448     1470      11.000       7.483       2.534
b3905|4097736_4098572       837      16.000      19.116       6.472
b3906|4098646_4099494       849      12.000      14.134       4.786
b3907|C4099491_4100525     1035      15.000      14.493       4.907
b3908|4100810_4101430       621    1730.000    2785.829     943.261
b3909|4101690_4102673       984      56.000      56.911      19.269
b3910|4102822_4103496       675     120.000     177.778      60.194
b3911|C4103602_4104975     1374     801.000     582.969     197.389
b3912|C4104972_4105670      699     370.000     529.328     179.226
b4484|4105820_4106320       501     549.000    1095.808     371.032
b3915|4106469_4107371       903     292.000     323.367     109.489
b3916|4107552_4108514       963     641.000     665.628     225.377
b3917|4108834_4109823       990      61.000      61.616      20.863
b3918|4109930_4110685       756      99.000     130.952      44.339
b3919|C4110740_4111507      768     864.000    1125.000     380.916
b3920|C4111615_4112214      600      48.000      80.000      27.087
b3921|4112315_4112755       441      26.000      58.957      19.962
b3922|4112967_4113266       300      28.000      93.333      31.602
b3923|4113293_4113721       429      52.000     121.212      41.042
b3924|C4113726_4114472      747     151.000     202.142      68.444
b3925|C4114569_4115579     1011     195.000     192.878      65.307
b3926|C4115714_4117222     1509     493.000     326.706     110.620
b3927|C4117245_4118090      846     231.000     273.050      92.453
b3928|4118515_4118760       246     424.000    1723.577     583.590
b3929|C4118845_4119330      486     565.000    1162.551     393.631
b3930|C4119423_4120349      927     233.000     251.348      85.105
b3931|C4120416_4121747     1332    1555.000    1167.417     395.279
b3932|C4121757_4122287      531     495.000     932.203     315.637
b3933|C4122380_4123339      960     460.000     479.167     162.242
b3934|C4123431_4124456     1026     622.000     606.238     205.268
b3935|C4124612_4126810     2199     283.000     128.695      43.575
b3936|4127013_4127225       213    1708.000    8018.779    2715.098
b3937|C4127286_4127894      609     141.000     231.527      78.393
b3938|C4128078_4128395      318     114.000     358.491     121.382
b3939|4128672_4129832      1161     174.000     149.871      50.745
b3940|4129835_4132267      2433     730.000     300.041     101.592
b3941|4132616_4133506       891      66.000      74.074      25.081
b3942|4133835_4136015      2181     608.000     278.771      94.390
b3943|4136108_4137013       906      55.000      60.706      20.555
b3944|C4137040_4137657      618      15.000      24.272       8.218
b3945|C4137932_4139035     1104      32.000      28.986       9.814
b3946|C4139046_4139708      663      15.000      22.624       7.660
b3947|C4139720_4142221     2502      28.000      11.191       3.789
b3949|4142530_4143609      1080       3.000       2.778       0.941
b3950|4143624_4143944       321       3.000       9.346       3.164
b3951|4143995_4146292      2298      48.000      20.888       7.072
b3952|4146258_4147136       879      10.000      11.377       3.852
b3953|4147138_4147479       342       6.000      17.544       5.940
b3954|C4147466_4148317      852      25.000      29.343       9.935
b3955|C4148532_4150265     1734     259.000     149.366      50.574
b3956|C4150447_4153098     2652    1037.000     391.026     132.398
b3957|C4153696_4154847     1152      96.000      83.333      28.216
b3958|4155001_4156005      1005      82.000      81.592      27.626
b3959|4156013_4156789       777      56.000      72.072      24.403
b3960|4156850_4158223      1374     112.000      81.514      27.600
b3961|4158490_4159407       918     437.000     476.035     161.182
b3962|C4159390_4160790     1401    1572.000    1122.056     379.920
b3963|4161124_4161771       648     569.000     878.086     297.313
b3964|4161771_4162130       360     446.000    1238.889     419.478
b3965|C4162170_4163270     1101     860.000     781.108     264.477
b3966|4163639_4165483      1845     761.571     412.776     139.763
b3967|4165428_4166285       858     292.429     340.826     115.401
b3972|4172057_4173085      1029     444.000     431.487     146.098
b3973|4173082_4174047       966     418.000     432.712     146.513
b3974|C4174076_4175026      951     438.000     460.568     155.945
b3980|4175944_4177128      1185   11273.134    9513.194    3221.095
b3981|4177358_4177741       384    2168.000    5645.833    1911.636
b3982|4177743_4178288       546    1723.000    3155.678    1068.489
b3983|4178447_4178875       429    7574.000   17655.012    5977.853
b3984|4178879_4179583       705   17095.000   24248.227    8210.266
b3985|4179996_4180493       498   17919.000   35981.928   12183.209
b3986|4180560_4180925       366   19164.000   52360.656   17728.922
b3987|4181245_4185273      4029   27921.000    6930.007    2346.448
b3988|4185350_4189573      4224   35140.000    8319.129    2816.794
b3989|4189786_4190325       540      54.000     100.000      33.859
b3990|C4190735_4191868     1134      57.000      50.265      17.019
b3991|C4191865_4192635      771      25.000      32.425      10.979
b4407|C4192637_4192837      201      10.000      49.751      16.845
b3992|C4192821_4193576      756      40.000      52.910      17.915
b3993|C4193569_4194204      636      30.000      47.170      15.971
b3994|C4194204_4196099     1896     103.000      54.325      18.394
b3995|C4196332_4196808      477     152.000     318.658     107.895
b3996|4196903_4197676       774     184.000     237.726      80.492
b3997|4197716_4198780      1065     464.000     435.681     147.518
b3998|4198790_4199461       672     280.000     416.667     141.080
b3999|4199504_4200094       591     287.000     485.618     164.426
b4000|4200281_4200553       273    1104.000    4043.956    1369.253
b4001|4200566_4201261       696     350.000     502.874     170.269
b4002|C4201263_4201688      426      30.000      70.423      23.845
b4003|4201926_4203323      1398     100.000      71.531      24.220
b4004|4203320_4204645      1326     147.000     110.860      37.536
b4005|C4204642_4205931     1290      99.000      76.744      25.985
b4006|C4205943_4207532     1590     102.000      64.151      21.721
b4011|4213234_4213617       384     126.000     328.125     111.101
b4012|C4213680_4214123      444      40.000      90.090      30.504
b4013|4214280_4215209       930      55.000      59.140      20.024
b4014|4215478_4217079      1602     327.000     204.120      69.113
b4015|4217109_4218413      1305     298.000     228.352      77.318
b4016|4218596_4220332      1737     405.000     233.161      78.946
b4017|C4220301_4222487     2187      61.000      27.892       9.444
b4018|C4222804_4223628      825     653.000     791.515     268.001
b4019|4223828_4227511      3684     669.000     181.596      61.487
b4020|4227731_4229362      1632     209.000     128.064      43.361
b4021|C4229453_4230142      690      52.000      75.362      25.517
b4022|4230354_4231226       873     222.000     254.296      86.103
b4023|C4231359_4231631      273      34.000     124.542      42.169
b4024|C4231884_4233233     1350     198.000     146.667      49.660
b4025|4233758_4235407      1650    1065.000     645.455     218.546
b4026|4235906_4236148       243       4.000      16.461       5.574
b4027|4236262_4236900       639       1.000       1.565       0.530
b4028|4236897_4237634       738       0.000       0.000       0.000
b4029|4237634_4239730      2097      12.000       5.722       1.938
b4620|C4239777_4240055      279       4.000      14.337       4.854
b4030|4240325_4240735       411       3.000       7.299       2.471
b4031|C4240779_4242254     1476      39.000      26.423       8.947
b4032|C4242626_4243516      891     748.000     839.506     284.250
b4033|C4243531_4245075     1545    1488.000     963.107     326.101
b4034|C4245229_4246419     1191    2231.000    1873.216     634.257
b4035|4246784_4247899      1116    2918.000    2614.695     885.316
b4036|4247971_4249311      1341    2908.000    2168.531     734.248
b4037|4249554_4250474       921    1168.000    1268.187     429.398
b4038|4250703_4252283      1581      40.000      25.300       8.567
b4039|4252506_4253003       498     306.000     614.458     208.051
b4040|4253016_4253888       873     624.000     714.777     242.018
b4041|C4254043_4256466     2424    1695.000     699.257     236.763
b4042|4256637_4257005       369      87.000     235.772      79.831
b4043|4257115_4257723       609    1883.000    3091.954    1046.912
b4044|4257742_4259121      1380     293.000     212.319      71.890
b4045|4259237_4259446       210     122.000     580.952     196.706
b4046|C4259488_4260003      516     261.000     505.814     171.265
b4047|4260321_4260575       255       0.000       0.000       0.000
b4048|4260599_4261306       708       9.000      12.712       4.304
b4049|4261714_4262706       993     579.000     583.082     197.427
b4050|4262840_4263082       243      51.000     209.877      71.063
b4051|C4263248_4264231      984     102.000     103.659      35.098
b4052|4264314_4265729      1416    1145.000     808.616     273.791
b4053|4265782_4266861      1080     694.000     642.593     217.577
b4054|4267114_4268307      1194     282.000     236.181      79.969
b4621|C4268809_4269012      204       0.000       0.000       0.000
b4055|4269414_4270127       714     112.000     156.863      53.113
b4056|4270238_4270654       417      99.000     237.410      80.385
b4057|4270658_4271014       357      84.000     235.294      79.669
b4058|C4271049_4273871     2823    1077.000     381.509     129.176
b4059|4274125_4274661       537     507.000     944.134     319.677
b4060|C4274760_4275041      282      38.000     134.752      45.626
b4061|4275471_4277057      1587      37.000      23.314       7.894
b4062|C4277060_4277383      324      31.000      95.679      32.396
b4063|4277469_4277933       465      29.000      62.366      21.117
b4064|4278479_4279828      1350      89.000      65.926      22.322
b4065|4279980_4281629      1650     226.000     136.970      46.377
b4066|C4281783_4283075     1293       4.000       3.094       1.047
b4067|C4283253_4284902     1650      36.000      21.818       7.387
b4068|C4284899_4285213      315       5.000      15.873       5.374
b4069|C4285413_4287371     1959      72.000      36.753      12.444
b4070|4287764_4289200      1437      32.000      22.269       7.540
b4071|4289245_4289811       567       4.000       7.055       2.389
b4072|4289808_4290479       672       4.000       5.952       2.015
b4073|4290476_4291432       957       7.000       7.315       2.477
b4074|4291512_4293170      1659       5.000       3.014       1.020
b4075|4293163_4293546       384       8.000      20.833       7.054
b4076|4293543_4294139       597       5.000       8.375       2.836
b4077|4294481_4295794      1314    1211.000     921.613     312.051
b4078|C4296436_4297125      690      68.000      98.551      33.369
b4079|C4297219_4299366     2148      69.000      32.123      10.877
b4080|C4299564_4301030     1467       4.000       2.727       0.923
b4081|C4301027_4303078     2052      17.000       8.285       2.805
b4082|C4303078_4304109     1032       9.000       8.721       2.953
b4622|C4304128_4304403      276       0.000       0.000       0.000
b4083|C4304612_4306597     1986      10.000       5.035       1.705
b4084|C4306870_4307799      930      44.000      47.312      16.019
b4085|C4307783_4308478      696      22.000      31.609      10.703
b4086|C4308489_4309469      981      22.000      22.426       7.593
b4087|C4309448_4310980     1533      29.000      18.917       6.405
b4088|C4311107_4312042      936      36.000      38.462      13.023
b4089|C4312101_4312991      891     218.000     244.669      82.843
b4090|4313350_4313799       450      64.000     142.222      48.155
b4487|4313868_4314197       330      70.000     212.121      71.823
b4092|C4314344_4315102      759      31.000      40.843      13.829
b4093|C4315104_4315538      435      13.000      29.885      10.119
b4094|C4315525_4316082      558       7.000      12.545       4.248
b4095|C4316082_4317218     1137       4.000       3.518       1.191
b4096|C4317215_4317895      681      11.000      16.153       5.469
b4097|C4318006_4318764      759       5.000       6.588       2.231
b4098|C4318761_4319606      846       5.000       5.910       2.001
b4099|C4319599_4320663     1065       1.000       0.939       0.318
b4100|C4320663_4321247      585       2.000       3.419       1.158
b4101|C4321244_4321696      453       3.000       6.623       2.242
b4102|C4321697_4322422      726       2.000       2.755       0.933
b4104|C4322443_4323230      798       4.000       5.013       1.697
b4105|C4323336_4324352     1017       6.000       5.900       1.998
b4106|C4324377_4325165      789       3.000       3.802       1.287
b4107|C4325298_4325741      444       0.000       0.000       0.000
b4108|C4326399_4326734      336      93.000     276.786      93.718
b4109|4327135_4329363      2229      33.000      14.805       5.013
b4110|4329360_4330238       879       6.000       6.826       2.311
b4111|4330502_4332004      1503    1351.000     898.869     304.350
b4703|4332116_4332205        90      40.000     444.444     150.486
b4112|C4332181_4333272     1092     139.000     127.289      43.099
b4113|C4333282_4333950      669      54.000      80.717      27.330
b4114|C4333947_4335590     1644      20.000      12.165       4.119
b4115|C4335694_4337031     1338      18.000      13.453       4.555
b4116|C4337168_4337929      762       8.000      10.499       3.555
b4117|C4338254_4340521     2268     103.000      45.414      15.377
b4118|C4340720_4341628      909      52.000      57.206      19.369
b4119|4341911_4343266      1356      21.000      15.487       5.244
b4120|4343369_4344790      1422      33.000      23.207       7.858
b4121|C4344929_4345558      630      24.000      38.095      12.899
b4122|C4345680_4347326     1647      68.000      41.287      13.980
b4123|C4347404_4348744     1341      17.000      12.677       4.292
b4124|C4349315_4350034      720     133.000     184.722      62.546
b4125|C4350031_4351662     1632     334.000     204.657      69.295
b4126|4351843_4352073       231       4.000      17.316       5.863
b4127|4352085_4352357       273       9.000      32.967      11.162
b4128|4352584_4352880       297       5.000      16.835       5.700
b4559|4352908_4353081       174       2.000      11.494       3.892
b4129|C4353200_4354717     1518     998.000     657.444     222.606
b4130|C4354954_4356411     1458      46.000      31.550      10.683
b4131|C4356470_4358617     2148      21.000       9.777       3.310
b4132|C4358697_4360031     1335       0.000       0.000       0.000
b4133|C4360396_4361934     1539      57.000      37.037      12.540
b4654|C4362191_4362353      165       3.000      18.182       6.156
b4135|C4362733_4363308      576      99.000     171.875      58.196
b4136|C4363345_4365042     1698     255.000     150.177      50.849
b4137|C4365018_4365356      339      52.000     153.392      51.937
b4138|C4365472_4366773     1302     641.000     492.320     166.696
b4139|C4366891_4368327     1437    3885.000    2703.549     915.401
b4140|4368664_4369140       477     160.000     335.430     113.574
b4141|C4369156_4370412     1257     138.000     109.785      37.172
b4142|4370688_4370981       294     905.000    3078.231    1042.266
b4143|4371025_4372671      1647    4861.000    2951.427     999.331
b4144|4372809_4373162       354     116.000     327.684     110.951
b4145|C4373365_4374234      870      62.000      71.264      24.130
b4146|C4374629_4375657     1029     390.000     379.009     128.329
b4147|4375699_4376265       567    1805.000    3183.422    1077.882
b4410|4376317_4376442       126      70.000     555.556     188.107
b4411|4376553_4376699       147     153.000    1040.816     352.413
b4148|4376875_4377192       318     130.000     408.805     138.418
b4149|C4377189_4377722      534     114.000     213.483      72.284
b4150|C4377811_4378944     1134      68.000      59.965      20.304
b4151|C4379007_4379366      360      63.000     175.000      59.254
b4152|C4379377_4379772      396     117.000     295.455     100.039
b4153|C4379783_4380517      735     293.000     398.639     134.976
b4154|C4380510_4382318     1809    1238.000     684.356     231.718
b4155|4382643_4383620       978     254.000     259.714      87.937
b4156|4383839_4385341      1503     107.000      71.191      24.105
b4157|4385393_4385707       315      28.000      88.889      30.097
b4158|4385704_4386018       315      69.000     219.048      74.168
b4159|C4386047_4389370     3324     973.000     292.720      99.113
b4160|C4389392_4390360      969     788.000     813.209     275.347
b4161|C4390457_4391509     1053    1170.000    1111.111     376.214
b4162|4391604_4392149       546     124.000     227.106      76.896
b4670|4392892_4392945        54       4.000      74.074      25.081
b4166|C4392928_4394067     1140     368.000     322.807     109.300
b4167|4394066_4395613      1548     184.000     118.863      40.246
b4168|4395585_4396046       462     120.000     259.740      87.946
b4169|4396065_4397402      1338     447.000     334.081     113.117
b4170|4397412_4399259      1848     985.000     533.009     180.473
b4171|4399252_4400202       951    2474.000    2601.472     880.839
b4172|4400288_4400596       309    1012.000    3275.081    1108.918
b4173|4400672_4401952      1281    2245.000    1752.537     593.396
b4174|4402038_4403297      1260    2490.000    1976.190     669.123
b4175|4403300_4404304      1005    1619.000    1610.945     545.454
b4176|4404386_4404583       198      69.000     348.485     117.994
b4177|4404687_4405985      1299    1917.000    1475.751     499.678
b4178|4406190_4406615       426    2935.000    6889.671    2332.791
b4179|4406654_4409095      2442    6686.000    2737.920     927.039
b4180|4409275_4410006       732     594.000     811.475     274.759
b4181|4410133_4410534       402       4.000       9.950       3.369
b4182|4410553_4411251       699      11.000      15.737       5.328
b4183|4411302_4411961       660      11.000      16.667       5.643
b4184|4411979_4412377       399       1.000       2.506       0.849
b4185|4412387_4413025       639       7.000      10.955       3.709
b4186|4413028_4414191      1164      15.000      12.887       4.363
b4187|4414275_4415900      1626      32.000      19.680       6.664
b4188|C4416017_4416292      276      68.000     246.377      83.421
b4189|C4416441_4416770      330     175.000     530.303     179.557
b4190|4416952_4417701       750      52.000      69.333      23.476
b4191|C4417698_4418453      756      52.000      68.783      23.289
b4192|C4418561_4419625     1065      12.000      11.268       3.815
b4193|4419980_4421377      1398      10.000       7.153       2.422
b4194|4421393_4421698       306       8.000      26.144       8.852
b4195|4421708_4422172       465      10.000      21.505       7.282
b4196|4422186_4422836       651      21.000      32.258      10.922
b4197|4422846_4423700       855      26.000      30.409      10.296
b4198|4423700_4424386       687      19.000      27.656       9.364
b4199|C4424516_4424791      276       2.000       7.246       2.454
b4200|4425118_4425513       396    7270.000   18358.586    6216.078
b4201|4425520_4425834       315    5415.000   17190.476    5820.565
b4202|4425839_4426066       228    2554.000   11201.754    3792.829
b4203|4426108_4426557       450    7338.000   16306.667    5521.314
b4204|C4426628_4427422      795      67.000      84.277      28.535
b4205|4427694_4428095       402      11.000      27.363       9.265
b4206|C4428079_4428717      639     118.000     184.664      62.526
b4207|4428935_4429555       621     521.000     838.969     284.069
b4208|4429864_4431276      1413     874.000     618.542     209.434
b4209|C4431321_4431983      663     102.000     153.846      52.091
b4210|C4432091_4433056      966      43.000      44.513      15.072
b4211|C4433164_4434024      861      20.000      23.229       7.865
b4212|4434113_4434493       381      24.000      62.992      21.329
b4213|C4434622_4436565     1944      96.000      49.383      16.721
b4214|4436755_4437495       741      87.000     117.409      39.754
b4215|4437707_4438645       939      12.000      12.780       4.327
b4216|C4438708_4439262      555      54.000      97.297      32.944
b4217|4439587_4439793       207     158.000     763.285     258.443
b4218|C4439872_4441215     1344     221.000     164.435      55.676
b4219|C4441538_4442176      639      37.000      57.903      19.606
b4220|4442382_4444115      1734     386.000     222.607      75.373
b4221|4444112_4447891      3780    1147.000     303.439     102.742
b4222|4447894_4448235       342     131.000     383.041     129.695
b4224|4448447_4448698       252      29.000     115.079      38.965
b4225|4448692_4449042       351      56.000     159.544      54.020
b4226|C4449122_4449652      531    1760.000    3314.501    1122.265
b4227|4449962_4450918       957      39.000      40.752      13.798
b4485|4451058_4452560      1503      41.000      27.279       9.236
b4230|4452571_4453596      1026      11.000      10.721       3.630
b4231|4453583_4454578       996      28.000      28.112       9.519
b4232|C4454611_4455609      999     361.000     361.361     122.354
b4233|4455785_4457158      1374    1173.000     853.712     289.060
b4234|C4457314_4457865      552     751.000    1360.507     460.657
b4235|4457959_4459311      1353     366.000     270.510      91.593
b4236|4459490_4459855       366     101.000     275.956      93.437
b4237|C4459900_4460364      465      78.000     167.742      56.796
b4238|C4460522_4462660     2139     416.000     194.483      65.851
b4239|C4463054_4464709     1656    1218.000     735.507     249.037
b4240|C4464759_4466180     1422    1088.000     765.120     259.064
b4241|C4466299_4467246      948      59.000      62.236      21.073
b4702|4467431_4467484        54     105.000    1944.444     658.374
b4242|4467625_4470321      2697    1623.000     601.780     203.758
b4243|C4470527_4470913      387     386.000     997.416     337.718
b4244|C4470986_4471447      462      41.000      88.745      30.048
b4245|C4471460_4472395      936      31.000      33.120      11.214
b4246|C4472399_4472533      135       3.000      22.222       7.524
b4248|C4472814_4473209      396       7.000      17.677       5.985
b4249|C4473340_4474053      714      20.000      28.011       9.484
b4251|4474124_4474717       594      39.000      65.657      22.231
b4252|4474862_4475314       453      79.000     174.393      59.048
b4253|4475437_4477251      1815      29.000      15.978       5.410
b4254|C4477307_4478311     1005      10.000       9.950       3.369
b4255|4478473_4478889       417     394.000     944.844     319.917
b4256|C4479034_4479537      504      50.000      99.206      33.591
b4257|4479730_4480926      1197      18.000      15.038       5.092
b4258|C4480982_4483837     2856    3976.000    1392.157     471.374
b4259|C4483837_4484280      444     320.000     720.721     244.031
b4260|C4484440_4485951     1512    1342.000     887.566     300.523
b4261|4486218_4487318      1101     753.000     683.924     231.571
b4262|4487318_4488400      1083     686.000     633.426     214.473
b4263|C4488561_4490063     1503      95.000      63.207      21.401
b4264|C4490141_4491139      999      51.000      51.051      17.285
b4265|C4491206_4492525     1320      36.000      27.273       9.234
b4266|C4492587_4493351      765      12.000      15.686       5.311
b4267|C4493375_4494406     1032       9.000       8.721       2.953
b4268|4494623_4495186       564       4.000       7.092       2.401
b4269|C4495190_4496209     1020      26.000      25.490       8.631
b4271|4496675_4497940      1266     311.000     245.656      83.177
b4272|4498272_4498637       366      30.333      82.878      28.062
b4273|4498595_4499500       906      60.719      67.019      22.692
b4575|C4499593_4500791     1200     415.000     345.833     117.097
b4277|4501260_4501589       330       7.000      21.212       7.182
b4278|C4502103_4503431     1329      85.000      63.958      21.656
b4279|4504058_4505275      1218      14.000      11.494       3.892
b4280|4505287_4506405      1119      45.000      40.214      13.616
b4655|4506448_4506573       126       1.000       7.937       2.687
b4281|C4506626_4506856      231       5.000      21.645       7.329
b4282|4506861_4507109       249       9.000      36.145      12.238
b4623|4507197_4509793      1040      63.286      60.852      20.604
b4284|C4507466_4508617     1152      53.285      46.254      15.661
b4561|C4508676_4508942      267       5.000      18.727       6.341
b4286|4509804_4510133       330      64.000     193.939      65.666
b4287|C4510690_4511457      768     531.000     691.406     234.105
b4288|C4511458_4512414      957     713.000     745.037     252.264
b4289|C4512411_4513409      999     612.000     612.613     207.426
b4290|C4513406_4514308      903    1158.000    1282.392     434.208
b4291|C4514353_4516677     2325    4597.000    1977.204     669.466
b4292|C4516764_4517717      954     314.000     329.140     111.444
b4293|C4517714_4518235      522     339.000     649.425     219.890
b4294|4518527_4518802       276      73.138     264.993      89.725
b4576|4518721_4519224       504      90.307     179.180      60.669
b4295|C4519338_4520324      987     318.000     322.188     109.091
b4296|C4520671_4522020     1350      36.000      26.667       9.029
b4297|C4522127_4524094     1968      71.000      36.077      12.215
b4298|C4524105_4525010      906      36.000      39.735      13.454
b4299|C4525015_4525803      789       3.000       3.802       1.287
b4300|C4526106_4526888      783      23.000      29.374       9.946
b4301|C4526905_4527537      633      12.000      18.957       6.419
b4302|C4527549_4527980      432       5.000      11.574       3.919
b4303|C4528111_4528917      807     235.000     291.202      98.599
b4304|C4528930_4530243     1314      24.000      18.265       6.184
b4565|C4530255_4530533      279       3.000      10.753       3.641
b4305|C4530530_4531651     1122      43.000      38.324      12.976
b4656|C4532050_4532310      261      18.000      68.966      23.351
b4306|C4532437_4533183      747      29.000      38.822      13.145
b4307|C4533239_4533784      546      34.000      62.271      21.085
b4566|C4533796_4534053      258      45.000     174.419      59.057
b4657|C4534430_4534675      246      10.000      40.650      13.764
b4308|4534791_4536031      1242      28.000      22.544       7.633
b4309|C4536614_4537594      981      27.000      27.523       9.319
b4310|C4537659_4538765     1107      19.000      17.164       5.811
b4311|C4538785_4539501      717       6.000       8.368       2.833
b4312|4540957_4541559       603      84.000     139.303      47.167
b4313|4542037_4542633       597      15.000      25.126       8.507
b4314|4543115_4543663       549     293.000     533.698     180.706
b4315|4543728_4544267       540      98.000     181.481      61.448
b4316|4544304_4545029       726      45.000      61.983      20.987
b4317|4545096_4547732      2637      94.000      35.647      12.070
b4318|4547742_4548272       531      18.000      33.898      11.478
b4319|4548285_4548788       504      11.000      21.825       7.390
b4320|4548808_4549710       903      22.000      24.363       8.249
b4321|C4549953_4551296     1344      80.000      59.524      20.154
b4322|4551636_4552820      1185     248.000     209.283      70.862
b4323|4552901_4554361      1461     201.000     137.577      46.583
b4324|4554576_4555349       774     160.000     206.718      69.993
b4325|C4555490_4556320      831       5.000       6.017       2.037
b4326|4556993_4557385       393      19.000      48.346      16.370
b4327|C4557378_4558289      912     129.000     141.447      47.893
b4328|C4558354_4559526     1173     243.000     207.161      70.143
b4329|C4559539_4560000      462      28.000      60.606      20.521
b4330|C4559997_4560680      684       7.000      10.234       3.465
b4331|4560930_4561484       555      30.000      54.054      18.302
b4332|C4561497_4562675     1179      46.000      39.016      13.211
b4333|C4562743_4563603      861      19.000      22.067       7.472
b4334|C4563922_4564689      768      18.000      23.438       7.936
b4335|C4564699_4565850     1152      25.000      21.701       7.348
b4336|C4565966_4567246     1281      50.000      39.032      13.216
b4337|C4567287_4568519     1233      23.000      18.654       6.316
b4339|4568998_4569918       921      35.000      38.002      12.867
b4340|C4570162_4571574     1413      90.000      63.694      21.566
b4341|4571751_4571915       165       1.000       6.061       2.052
b4342|4572414_4573916      1503     117.000      77.844      26.357
b4486|4573919_4576855      2937     165.000      56.180      19.022
b4345|C4576912_4577958     1047     110.000     105.062      35.573
b4346|C4577958_4579337     1380     272.000     197.101      66.737
b4347|C4579499_4579840      342      14.000      40.936      13.861
b4348|C4580068_4581462     1395     460.000     329.749     111.651
b4349|C4581459_4583048     1590     884.000     555.975     188.249
b4350|C4583249_4586761     3513    1405.000     399.943     135.418
b4351|4586949_4587863       915     104.000     113.661      38.485
b4352|C4587909_4588865      957     144.000     150.470      50.948
b4353|C4588876_4589079      204      22.000     107.843      36.515
b4354|C4589129_4591279     2151     385.000     178.987      60.603
b4355|4591657_4593312      1656      21.000      12.681       4.294
b4356|C4593361_4594722     1362     102.000      74.890      25.357
b4357|C4594937_4595851      915      22.000      24.044       8.141
b4358|4595990_4597012      1023      23.000      22.483       7.613
b4359|C4597150_4599441     2292     643.000     280.541      94.989
b4360|C4599695_4600189      495      76.000     153.535      51.986
b4361|C4600238_4600975      738     126.000     170.732      57.808
b4362|C4600978_4601517      540     129.000     238.889      80.886
b4363|C4601624_4602097      474       2.000       4.219       1.429
b4364|C4602088_4602858      771      21.000      27.237       9.222
b4365|4603477_4604202       726      10.000      13.774       4.664
b4366|4604160_4604837       678     132.000     194.690      65.921
b4367|C4604875_4605663      789     659.000     835.234     282.804
b4567|4605804_4606040       237      48.000     202.532      68.576
b4371|C4606669_4607700     1032     413.000     400.194     135.503
b4372|4607803_4608216       414     220.000     531.401     179.928
b4373|4608185_4608631       447     299.000     668.904     226.486
b4374|4608646_4609323       678     306.000     451.327     152.816
b4375|4609414_4611003      1590    1669.000    1049.686     355.416
b4376|4611396_4612001       606      71.000     117.162      39.670
b4568|4612128_4612289       162      21.000     129.630      43.892
b4377|4612411_4613484      1074     118.000     109.870      37.201
b4378|4613481_4614260       780     109.000     139.744      47.316
b4379|C4614680_4615543      864      72.000      83.333      28.216
b4380|C4615515_4617065     1551    1576.000    1016.119     344.050
b4381|4617323_4618102       780    5211.000    6680.769    2262.058
b4382|4618229_4619551      1323    5088.000    3845.805    1302.160
b4383|4619603_4620826      1224    5017.000    4098.856    1387.842
b4384|4620883_4621602       720    4898.000    6802.778    2303.369
b4385|4621769_4623100      1332     435.000     326.577     110.576
b4386|C4623101_4624117     1017     232.000     228.122      77.240
b4387|C4624145_4624789      645      71.000     110.078      37.271
b4388|4624895_4625863       969     279.000     287.926      97.489
b4389|4625912_4627294      1383     517.000     373.825     126.574
b4390|4627315_4628547      1233     412.000     334.144     113.139
b4391|C4628855_4630522     1668    1461.000     875.899     296.573
b4392|4630733_4632670      1938     189.000      97.523      33.021
b4393|4632760_4633086       327     103.000     314.985     106.651
b4394|C4633233_4633745      513     115.000     224.172      75.903
b4395|4633797_4634444       648     286.000     441.358     149.440
b4396|C4634441_4635310      870    1197.000    1375.862     465.856
b4397|4635521_4635994       474     101.000     213.080      72.147
b4398|4636007_4636696       690     114.000     165.217      55.941
b4399|4636696_4638120      1425     137.000      96.140      32.552
b4400|4638178_4639530      1353      40.000      29.564      10.010
b4401|C4639590_4640306      717    1031.000    1437.936     486.874
b4402|4640402_4640542       141     187.000    1326.241     449.055
b4403|4640942_4641628       687      67.000      97.525      33.021
